# Supplementary material for: Efficient Hole Transfer from CdSe Quantum Dots Enabled by Oxygen-Deficient Polyoxovanadate-Alkoxide Clusters
Source: Nano Lett. 2023 Nov 7;23(22):10221–7. doi: 10.1021/acs.nanolett.3c02749 (PMC10683070; doi:10.1021/acs.nanolett.3c02749)
Supplement: Supplementary file 2 — nl3c02749_si_002.cif [file nl3c02749_si_002.cif]

data_mataf35

_vrf_PLAT301_mataf35
;
PROBLEM: _G Main Residue Disorder ..............(Resd  1  ) .. 28% 
RESPONSE: There is one phosphine oxide ligand per cluster. However
it is disordered over two different vanadium ligand sites (V1 and
V2) with terminal oxo ligands present when the phosphine oxide is
not. The disorder ratio is exactly 0.50:0.50 because each phosphine
oxide ligand is disordered over its nearby crystallographic inversion
center with a neighboring vanadyl group (i.e., terminal oxo ligand
of a symmetry equivalent cluster). This leads to zigzagging chains
of clusters along [010], such that each cluster within a chain has
the same head-to-tail orientation. Due to symmetry, the "head"
directions of the chains are 1:1 for both directions throughout
the crystal. Several methoxy ligands are modeled as disordered over
two positions each: O9-C3, 0.50:0.50, O12-C6, 0.50:0.50, O14-C8,
0.68(2):0.32(2), O16-C10, 0.61(4):0.39(4).
;

_vrf_PLAT302_mataf35
;
PROBLEM: _G Anion/Solvent/Minor-Residue Disorder (Resd  2-3  ) .. 100% 
RESPONSE: The NBu4 cation is modeled as disordered over two
positions (0.593(6):0.407(6)).
;

_vrf_PLAT860_mataf35
;
PROBLEM: _G Number of Least-Squares Restraints ............. 590 
RESPONSE: Because it is likely that the phosphine oxide ligands are
disordered over general positions, in addition to being disordered
over crystallographic inversion centers, just one position has been
modeled as an approximation for the full disorder. Bond lengths were
restrained toward ideal values and anisotropic displacement parameters
were restrained toward the expected motion relative to bond direction
and, in some cases, toward an isotropic model. The V=O (vanadyl) bond
lengths at the sites of disorder (V1 and V2) were restrained toward
1.60 \%A. For the methoxy ligand disorders, analogous bond lengths
and angles were restrained to be similar and anisotropic displacement
parameters were restrained to be similar. For the cation disorder,
analogous bond lengths and angles were restrained to be similar.
Anisotropic displacement parameters for proximal atoms were
restrained to be similar and restrained toward the expected motion
relative to bond direction.
;

_vrf_PLAT870_mataf35
;
PROBLEM: _G ALERTS Related to Twinning Effects Suppressed! 
RESPONSE: The crystal was a pseudomerohedral twin (true crystal
system orthorhombic, apparent crystal system tetragonal) whose
component mass ratio refined to 0.9379(8):0.0621(8).
;

_vrf_PLAT931_mataf35
;
PROBLEM: _G CIFcalcFCF  Twin Law ( 1 1 0) .. Est.d BASF .. 0.07 
RESPONSE: The crystal was a pseudomerohedral twin (true crystal
system orthorhombic, apparent crystal system tetragonal) whose
component mass ratio refined to 0.9379(8):0.0621(8).
;

_audit_creation_date               2021-12-09
_audit_creation_method
;
Olex2 1.3-ac4
(compiled 2020.11.27 svn.r5f609507 for Rigaku Oxford Diffraction, GUI svn.r6214)
;
_shelx_SHELXL_version_number       '2018/3'
_audit_contact_author_address      ?
_audit_contact_author_email        ?
_audit_contact_author_name         ''
_audit_contact_author_phone        ?
_publ_contact_author_id_orcid      ?
_publ_section_references
;
Dolomanov, O.V., Bourhis, L.J., Gildea, R.J, Howard, J.A.K. & Puschmann, H.
 (2009), J. Appl. Cryst. 42, 339-341.

#CrysAlisPro, version 171.41.120a
Rigaku Oxford Diffraction (2021). <i>CrysAlisPro Software system,
version 171.41.120a</i>. Rigaku Corporation, Oxford, UK.

#SHELXT-2018/2
Sheldrick, G. M. (2015a). <i>Acta Cryst.</i> A<b>71</b>, 3--8.

#SHELXL-2018/3
Sheldrick, G. M. (2015b). <i>Acta Cryst.</i> C<b>71</b>, 3--8.
;
_chemical_name_common              ?
_chemical_name_systematic          ?
_chemical_formula_moiety           'C15 H45 O21 P V6, 1(C16 H36 N)'
_chemical_formula_sum              'C31 H81 N O21 P V6'
_chemical_formula_weight           1140.57
_chemical_melting_point            ?
_chemical_oxdiff_formula           ?
loop_
  _atom_type_symbol
  _atom_type_description
  _atom_type_scat_dispersion_real
  _atom_type_scat_dispersion_imag
  _atom_type_scat_source
 'C' 'C' 0.0181 0.0091 'International Tables Vol C Tables 4.2.6.8 and 6.1.1.4'
 'H' 'H' 0.0000 0.0000 'International Tables Vol C Tables 4.2.6.8 and 6.1.1.4'
 'N' 'N' 0.0311 0.0180 'International Tables Vol C Tables 4.2.6.8 and 6.1.1.4'
 'O' 'O' 0.0492 0.0322 'International Tables Vol C Tables 4.2.6.8 and 6.1.1.4'
 'P' 'P' 0.2955 0.4335 'International Tables Vol C Tables 4.2.6.8 and 6.1.1.4'
 'V' 'V' 0.0687 2.1097 'International Tables Vol C Tables 4.2.6.8 and 6.1.1.4'

_shelx_space_group_comment
;
The symmetry employed for this shelxl refinement is uniquely defined
by the following loop, which should always be used as a source of
symmetry information in preference to the above space-group names.
They are only intended as comments.
;
_space_group_crystal_system        'orthorhombic'
_space_group_IT_number             61
_space_group_name_H-M_alt          'P b c a'
_space_group_name_Hall             '-P 2ac 2ab'
loop_
  _space_group_symop_operation_xyz
 'x, y, z'
 '-x+1/2, -y, z+1/2'
 '-x, y+1/2, -z+1/2'
 'x+1/2, -y+1/2, -z'
 '-x, -y, -z'
 'x-1/2, y, -z-1/2'
 'x, -y-1/2, z-1/2'
 '-x-1/2, y-1/2, z'

_cell_length_a                     18.5555(3)
_cell_length_b                     18.4383(3)
_cell_length_c                     28.8001(5)
_cell_angle_alpha                  90
_cell_angle_beta                   90
_cell_angle_gamma                  90
_cell_volume                       9853.4(3)
_cell_formula_units_Z              8
_cell_measurement_reflns_used      14072
_cell_measurement_temperature      100.00(10)
_cell_measurement_theta_max        79.4530
_cell_measurement_theta_min        4.5440
_shelx_estimated_absorpt_T_max     0.488
_shelx_estimated_absorpt_T_min     0.363
_exptl_absorpt_coefficient_mu      10.090
_exptl_absorpt_correction_T_max    1.00000
_exptl_absorpt_correction_T_min    0.69236
_exptl_absorpt_correction_type     multi-scan
_exptl_absorpt_process_details
;
CrysAlisPro 1.171.41.120a (Rigaku Oxford Diffraction, 2021)
Empirical absorption correction using spherical harmonics,
implemented in SCALE3 ABSPACK scaling algorithm.
;
_exptl_absorpt_special_details     ?
_exptl_crystal_colour              red-brown
_exptl_crystal_colour_modifier     ?
_exptl_crystal_colour_primary      brown
_exptl_crystal_density_diffrn      1.538
_exptl_crystal_density_meas        ?
_exptl_crystal_density_method      ?
_exptl_crystal_description         block
_exptl_crystal_F_000               4760
_exptl_crystal_size_max            0.126
_exptl_crystal_size_mid            0.09
_exptl_crystal_size_min            0.083
_exptl_transmission_factor_max     ?
_exptl_transmission_factor_min     ?
_diffrn_reflns_av_R_equivalents    0.0422
_diffrn_reflns_av_unetI/netI       0.0273
_diffrn_reflns_Laue_measured_fraction_full  0.997
_diffrn_reflns_Laue_measured_fraction_max  0.966
_diffrn_reflns_limit_h_max         21
_diffrn_reflns_limit_h_min         -23
_diffrn_reflns_limit_k_max         23
_diffrn_reflns_limit_k_min         -23
_diffrn_reflns_limit_l_max         35
_diffrn_reflns_limit_l_min         -30
_diffrn_reflns_number              44419
_diffrn_reflns_point_group_measured_fraction_full  0.997
_diffrn_reflns_point_group_measured_fraction_max  0.966
_diffrn_reflns_theta_full          67.684
_diffrn_reflns_theta_max           80.405
_diffrn_reflns_theta_min           3.712
_diffrn_ambient_environment        N~2~
_diffrn_ambient_temperature        100.00(10)
_diffrn_detector                   'Hybrid Pixel Array Detector'
_diffrn_detector_area_resol_mean   10.0000
_diffrn_detector_type              HyPix
_diffrn_measured_fraction_theta_full  0.997
_diffrn_measured_fraction_theta_max  0.966
_diffrn_measurement_details
;
List of Runs (angles in degrees, time in seconds):

  # Type    Start    End  Width  t~exp~   \w     \q     \k     \f   Frames
--------------------------------------------------------------------------
  1  \w   -119.00 -34.00   0.50    8.24    --  -47.31 -44.00  69.00  170
  2  \w   -145.00-120.00   0.50   32.94    --  -91.75 -89.00-138.00   50
  3  \w   -154.00-127.00   0.50   32.94    --  -91.75 -44.00  69.00   54
  4  \w    106.00 177.00   0.50   32.94    --  113.25  95.00  74.00  142
  5  \w     -1.00  24.00   0.50    8.24    --  -47.31  19.00-180.00   50
  6  \w     -3.00  23.00   0.50    8.24    --  -47.31  19.00-150.00   52
  7  \w    -27.00   5.00   0.50    8.24    --   47.31 -19.00-150.00   64
  8  \w    -27.00  -1.00   0.50    8.24    --   47.31 -19.00 -30.00   52
  9  \w    -25.00  23.00   0.50    8.24    --   47.31 -38.00 -60.00   96
 10  \w    -80.00 -50.00   0.50   32.94    --  -91.75  89.00 -23.00   60
 11  \w    122.00 178.00   0.50   32.94    --  113.25  45.00-120.00  112
 12  \w     49.00  74.00   0.50   32.94    --  113.25 -61.00  90.00   50
 13  \w     42.00  67.00   0.50   32.94    --  113.25 -61.00-180.00   50
 14  \w     45.00  76.00   0.50   32.94    --  113.25 -61.00 150.00   62
 15  \w    100.00 157.00   0.50   32.94    --  113.25  15.00   0.00  114
 16  \w     48.00  76.00   0.50   32.94    --  113.25 -61.00 -60.00   56
 17  \w     47.00  74.00   0.50   32.94    --  113.25 -61.00 -30.00   54
 18  \w     42.00  77.00   0.50   32.94    --  113.25 -61.00   0.00   70
;
_diffrn_measurement_device         'four-circle diffractometer'
_diffrn_measurement_device_type    'XtaLAB Synergy, Dualflex, HyPix'
_diffrn_measurement_method         '\w scans'
_diffrn_orient_matrix_type        
 'CrysAlisPro convention (1999,Acta A55,543-557)'
_diffrn_orient_matrix_UB_11        0.0733030000
_diffrn_orient_matrix_UB_12        -0.0121046000
_diffrn_orient_matrix_UB_13        0.0239185000
_diffrn_orient_matrix_UB_21        0.0254903000
_diffrn_orient_matrix_UB_22        0.0750068000
_diffrn_orient_matrix_UB_23        -0.0168069000
_diffrn_orient_matrix_UB_31        -0.0295315000
_diffrn_orient_matrix_UB_32        0.0347210000
_diffrn_orient_matrix_UB_33        0.0448004000
_diffrn_radiation_monochromator    mirror
_diffrn_radiation_probe            x-ray
_diffrn_radiation_type             'Cu K\a'
_diffrn_radiation_wavelength       1.54184
_diffrn_source                     'micro-focus sealed X-ray tube'
_diffrn_source_type                'PhotonJet (Cu) X-ray Source'
_reflns_Friedel_coverage           0.000
_reflns_Friedel_fraction_full      .
_reflns_Friedel_fraction_max       .
_reflns_number_gt                  7074
_reflns_number_total               10841
_reflns_odcompleteness_completeness  98.96
_reflns_odcompleteness_iscentric   1
_reflns_odcompleteness_theta       74.33
_reflns_special_details
;
 Reflections were merged by SHELXL according to the crystal
 class for the calculation of statistics and refinement.
 
 _reflns_Friedel_fraction is defined as the number of unique
 Friedel pairs measured divided by the number that would be
 possible theoretically, ignoring centric projections and
 systematic absences. Completness statistics refer to single and
 composite reflections containing twin component 1 only.
;
_reflns_threshold_expression       'I > 2\s(I)'
_computing_cell_refinement         'CrysAlisPro 1.171.41.120a (Rigaku OD, 2021)'
_computing_data_collection         'CrysAlisPro 1.171.41.120a (Rigaku OD, 2021)'
_computing_data_reduction          'CrysAlisPro 1.171.41.120a (Rigaku OD, 2021)'
_computing_molecular_graphics      'Olex2 1.3-ac4 (Dolomanov et al., 2009)'
_computing_publication_material    'Olex2 1.3-ac4 (Dolomanov et al., 2009)'
_computing_structure_refinement    'SHELXL 2018/3 (Sheldrick, 2015b)'
_computing_structure_solution      'SHELXT 2018/2 (Sheldrick, 2015a)'
_refine_diff_density_max           0.761
_refine_diff_density_min           -0.375
_refine_diff_density_rms           0.080
_refine_ls_extinction_coef         .
_refine_ls_extinction_method       none
_refine_ls_goodness_of_fit_ref     1.032
_refine_ls_hydrogen_treatment      constr
_refine_ls_matrix_type             full
_refine_ls_number_parameters       821
_refine_ls_number_reflns           10841
_refine_ls_number_restraints       590
_refine_ls_R_factor_all            0.1211
_refine_ls_R_factor_gt             0.0844
_refine_ls_restrained_S_all        1.037
_refine_ls_shift/su_max            0.000
_refine_ls_shift/su_mean           0.000
_refine_ls_structure_factor_coef   Fsqd
_refine_ls_weighting_details      
 'w=1/[\s^2^(Fo^2^)+(0.0967P)^2^+27.2250P] where P=(Fo^2^+2Fc^2^)/3'
_refine_ls_weighting_scheme        calc
_refine_ls_wR_factor_gt            0.2198
_refine_ls_wR_factor_ref           0.2460
_refine_special_details
;
The crystal was a pseudomerohedral twin (true crystal system
orthorhombic, apparent crystal system tetragonal) whose
component mass ratio refined to 0.9379(8):0.0621(8).

There is one phosphine oxide ligand per cluster. However
it is disordered over two different vanadium ligand sites (V1 and
V2) with terminal oxo ligands present when the phosphine oxide is
not. The disorder ratio is exactly 0.50:0.50 because each phosphine
oxide ligand is disordered over its nearby crystallographic inversion
center with a neighboring vanadyl group (i.e., terminal oxo ligand
of a symmetry equivalent cluster). This leads to zigzagging chains
of clusters along [010], such that each cluster within a chain has
the same head-to-tail orientation. Due to symmetry, the "head"
directions of the chains are 1:1 for both directions throughout
the crystal. Several methoxy ligands are modeled as disordered over
two positions each: O9-C3, 0.50:0.50, O12-C6, 0.50:0.50, O14-C8,
0.68(2):0.32(2), O16-C10, 0.61(4):0.39(4). The NBu4 cation is
modeled as disordered over two positions (0.593(6):0.407(6)).

Because it is likely that the phosphine oxide ligands are
disordered over general positions, in addition to being disordered
over crystallographic inversion centers, just one position has been
modeled as an approximation for the full disorder. Bond lengths were
restrained toward ideal values and anisotropic displacement parameters
were restrained toward the expected motion relative to bond direction
and, in some cases, toward an isotropic model. The V=O (vanadyl) bond
lengths at the sites of disorder (V1 and V2) were restrained toward
1.60 \%A. For the methoxy ligand disorders, analogous bond lengths
and angles were restrained to be similar and anisotropic displacement
parameters were restrained to be similar. For the cation disorder,
analogous bond lengths and angles were restrained to be similar.
Anisotropic displacement parameters for proximal atoms were
restrained to be similar and restrained toward the expected motion
relative to bond direction.
;
_olex2_refinement_description
;
1. Twinned data refinement
 Scales: 0.9379(8)
 0.0621(8)
2. Fixed Uiso
 At 1.2 times of:
  All C(H,H) groups, All C(H,H,H,H,H,H) groups
 At 1.5 times of:
  All C(H,H,H) groups
3. Restrained distances
 P1-O21 = P1-O20 = P2-O23 = P2-O22
 1.58 with sigma of 0.02
 P1-C13 = P2-C16
 1.8 with sigma of 0.02
 O21-C15 = O20-C14 = O23-C18 = O22-C17
 1.44 with sigma of 0.02
 V1-O1' = V2-O2'
 1.6 with sigma of 0.01
 P1-C15 \\sim P1-C14 \\sim P2-C18 \\sim P2-C17
 with sigma of 0.04
 O9-C3 \\sim O9-C3'
 with sigma of 0.01
 O12-C6 \\sim O12-C6'
 with sigma of 0.01
 O14-C8 \\sim O14-C8'
 with sigma of 0.01
 O16-C10 \\sim O16-C10'
 with sigma of 0.01
4. Uiso/Uaniso restraints and constraints
All non-hydrogen atoms have similar U: within 1.4A with sigma of 0.02 and sigma
for terminal atoms of 0.04 within 1.4A
O1 \\sim O1': within 2A with sigma of 0.002 and sigma for terminal atoms of
0.004 within 2A
O2 \\sim O2': within 2A with sigma of 0.002 and sigma for terminal atoms of
0.004 within 2A
O17 \\sim C11: within 2A with sigma of 0.01 and sigma for terminal atoms of
0.02 within 2A
Uanis(O2) \\sim Ueq, Uanis(O2') \\sim Ueq, Uanis(C15) \\sim Ueq: with sigma of
0.01 and sigma for terminal atoms of 0.02
Uanis(C13) \\sim Ueq, Uanis(C14) \\sim Ueq, Uanis(C18) \\sim Ueq: with sigma of
0.02 and sigma for terminal atoms of 0.04
Uanis(C26') \\sim Ueq, Uanis(C30) \\sim Ueq: with sigma of 0.02 and sigma for
terminal atoms of 0.04
5. Rigid body (RIGU) restrains
 O1, P1, O20, O21, C13, C14, C15
 with sigma for 1-2 distances of 0.001 and sigma for 1-3 distances of 0.001
 O2, P2, O22, O23, C16, C17, C18
 with sigma for 1-2 distances of 0.001 and sigma for 1-3 distances of 0.001
 O9, C3, C3'
 with sigma for 1-2 distances of 0.001 and sigma for 1-3 distances of 0.001
 O14, C8'
 with sigma for 1-2 distances of 0.001 and sigma for 1-3 distances of 0.001
 C27, C28, C29, C30
 with sigma for 1-2 distances of 0.004 and sigma for 1-3 distances of 0.004
 C23, C24, C25, C26
 with sigma for 1-2 distances of 0.004 and sigma for 1-3 distances of 0.004
 C23', C24', C25', C26'
 with sigma for 1-2 distances of 0.004 and sigma for 1-3 distances of 0.004
6. Same fragment restrains
{N1, C23, C24, C25, C26} sigma for 1-2: 0.02, 1-3: 0.04
{N1, C31, C32, C33, C34} sigma for 1-2: 0.02, 1-3: 0.04
{N1', C23', C24', C25', C26'} sigma for 1-2: 0.02, 1-3: 0.04
{N1', C27', C28', C29', C30'} sigma for 1-2: 0.02, 1-3: 0.04
{N1', C19', C20', C21', C22'} sigma for 1-2: 0.02, 1-3: 0.04
{N1', C31', C32', C33', C34'} sigma for 1-2: 0.02, 1-3: 0.04
{N1, C27, C28, C29, C30} sigma for 1-2: 0.02, 1-3: 0.04
as in
{N1, C19, C20, C21, C22}
7. Others
 Sof(H4BD)=Sof(H4BE)=Sof(H4BF)=Sof(C8')=Sof(H8'A)=Sof(H8'B)=Sof(H8'C)=1-FVAR(1)
 Sof(H4AA)=Sof(H4AB)=Sof(H4AC)=Sof(C8)=Sof(H8A)=Sof(H8B)=Sof(H8C)=FVAR(1)
 Sof(C10')=Sof(H10D)=Sof(H10E)=Sof(H10F)=1-FVAR(2)
 Sof(C10)=Sof(H10A)=Sof(H10B)=Sof(H10C)=FVAR(2)
 Sof(N1')=Sof(C31')=Sof(H31C)=Sof(H31D)=Sof(C32')=Sof(H32C)=Sof(H32D)=
 Sof(C33')=Sof(H33C)=Sof(H33D)=Sof(C34')=Sof(H34D)=Sof(H34E)=Sof(H34F)=
 Sof(C23')=Sof(H23C)=Sof(H23D)=Sof(C24')=Sof(H24C)=Sof(H24D)=Sof(C25')=
 Sof(H25C)=Sof(H25D)=Sof(C26')=Sof(H26D)=Sof(H26E)=Sof(H26F)=Sof(C19')=
 Sof(H19C)=Sof(H19D)=Sof(C20')=Sof(H20C)=Sof(H20D)=Sof(C21')=Sof(H21C)=
 Sof(H21D)=Sof(C22')=Sof(H22D)=Sof(H22E)=Sof(H22F)=Sof(C27')=Sof(H27C)=
 Sof(H27D)=Sof(C28')=Sof(H28C)=Sof(H28D)=Sof(C29')=Sof(H29C)=Sof(H29D)=
 Sof(C30')=Sof(H30D)=Sof(H30E)=Sof(H30F)=1-FVAR(3)
 Sof(N1)=Sof(C19)=Sof(H19A)=Sof(H19B)=Sof(C20)=Sof(H20A)=Sof(H20B)=Sof(C21)=
 Sof(H21A)=Sof(H21B)=Sof(C22)=Sof(H22A)=Sof(H22B)=Sof(H22C)=Sof(C23)=Sof(H23A)=
 Sof(H23B)=Sof(C24)=Sof(H24A)=Sof(H24B)=Sof(C25)=Sof(H25A)=Sof(H25B)=Sof(C26)=
 Sof(H26A)=Sof(H26B)=Sof(H26C)=Sof(C27)=Sof(H27A)=Sof(H27B)=Sof(C28)=Sof(H28A)=
 Sof(H28B)=Sof(C29)=Sof(H29A)=Sof(H29B)=Sof(C30)=Sof(H30A)=Sof(H30B)=Sof(H30C)=
 Sof(C31)=Sof(H31A)=Sof(H31B)=Sof(C32)=Sof(H32A)=Sof(H32B)=Sof(C33)=Sof(H33A)=
 Sof(H33B)=Sof(C34)=Sof(H34A)=Sof(H34B)=Sof(H34C)=FVAR(3)
 Fixed Sof: O1(0.5) O2(0.5) C3(0.5) H3A(0.5) H3B(0.5) H3C(0.5) C6(0.5)
 H6A(0.5) H6B(0.5) H6C(0.5) P1(0.5) O20(0.5) O21(0.5) C13(0.5) H13A(0.5)
 H13B(0.5) H13C(0.5) C14(0.5) H14A(0.5) H14B(0.5) H14C(0.5) C15(0.5) H15A(0.5)
 H15B(0.5) H15C(0.5) P2(0.5) O22(0.5) O23(0.5) C16(0.5) H16A(0.5) H16B(0.5)
 H16C(0.5) C17(0.5) H17A(0.5) H17B(0.5) H17C(0.5) C18(0.5) H18A(0.5) H18B(0.5)
 H18C(0.5) O1'(0.5) O2'(0.5) C3'(0.5) H3'A(0.5) H3'B(0.5) H3'C(0.5) C6'(0.5)
 H6'A(0.5) H6'B(0.5) H6'C(0.5)
8.a Riding coordinates:
 C4(H4BD,H4BE,H4BF,H4AA,H4AB,H4AC)
8.b Secondary CH2 refined with riding coordinates:
 C19(H19A,H19B), C20(H20A,H20B), C21(H21A,H21B), C23(H23A,H23B), C24(H24A,
 H24B), C25(H25A,H25B), C27(H27A,H27B), C28(H28A,H28B), C29(H29A,H29B),
 C31(H31A,H31B), C32(H32A,H32B), C33(H33A,H33B), C31'(H31C,H31D), C32'(H32C,
 H32D), C33'(H33C,H33D), C23'(H23C,H23D), C24'(H24C,H24D), C25'(H25C,H25D),
 C19'(H19C,H19D), C20'(H20C,H20D), C21'(H21C,H21D), C27'(H27C,H27D), C28'(H28C,
 H28D), C29'(H29C,H29D)
8.c Me refined with riding coordinates:
 C13(H13A,H13B,H13C), C14(H14A,H14B,H14C), C15(H15A,H15B,H15C), C16(H16A,H16B,
 H16C), C17(H17A,H17B,H17C), C18(H18A,H18B,H18C), C22(H22A,H22B,H22C), C26(H26A,
 H26B,H26C), C30(H30A,H30B,H30C), C34(H34A,H34B,H34C), C34'(H34D,H34E,H34F),
 C26'(H26D,H26E,H26F), C22'(H22D,H22E,H22F), C30'(H30D,H30E,H30F)
8.d Idealised Me refined as rotating group:
 C1(H1A,H1B,H1C), C2(H2A,H2B,H2C), C3(H3A,H3B,H3C), C5(H5A,H5B,H5C), C6(H6A,
 H6B,H6C), C7(H7A,H7B,H7C), C8(H8A,H8B,H8C), C9(H9A,H9B,H9C), C10(H10A,H10B,
 H10C), C11(H11A,H11B,H11C), C12(H12A,H12B,H12C), C3'(H3'A,H3'B,H3'C), C6'(H6'A,
 H6'B,H6'C), C8'(H8'A,H8'B,H8'C), C10'(H10D,H10E,H10F)
;
_atom_sites_solution_hydrogens     mixed
_atom_sites_solution_primary       dual
_atom_sites_solution_secondary     difmap
loop_
  _atom_site_label
  _atom_site_type_symbol
  _atom_site_fract_x
  _atom_site_fract_y
  _atom_site_fract_z
  _atom_site_U_iso_or_equiv
  _atom_site_adp_type
  _atom_site_occupancy
  _atom_site_site_symmetry_order
  _atom_site_calc_flag
  _atom_site_refinement_flags_posn
  _atom_site_refinement_flags_adp
  _atom_site_refinement_flags_occupancy
  _atom_site_disorder_assembly
  _atom_site_disorder_group
 V1 V 0.64375(6) 0.73348(6) 0.37279(5) 0.0641(3) Uani 1 1 d D . . . .
 V2 V 0.55704(8) 0.87852(8) 0.38233(6) 0.0813(4) Uani 1 1 d D . . . .
 V3 V 0.52562(7) 0.77427(9) 0.29512(5) 0.0793(4) Uani 1 1 d . . . . .
 V4 V 0.49699(6) 0.64163(7) 0.36859(5) 0.0686(4) Uani 1 1 d . . . . .
 V5 V 0.53021(7) 0.75079(7) 0.45618(5) 0.0665(3) Uani 1 1 d . . . . .
 V6 V 0.40665(6) 0.79361(8) 0.37882(5) 0.0728(4) Uani 1 1 d . . . . .
 O1 O 0.7476(8) 0.7074(14) 0.3681(10) 0.072(2) Uani 0.5 1 d . U P A -1
 O2 O 0.5821(15) 0.9849(7) 0.3845(9) 0.085(3) Uani 0.5 1 d . U P B -1
 O3 O 0.5259(3) 0.7819(4) 0.2394(2) 0.110(2) Uani 1 1 d . . . . .
 O4 O 0.4741(3) 0.5577(3) 0.3653(2) 0.0964(19) Uani 1 1 d . . . . .
 O5 O 0.5318(3) 0.7429(3) 0.5111(2) 0.0893(16) Uani 1 1 d . . . . .
 O6 O 0.3233(3) 0.8160(4) 0.3807(2) 0.0957(18) Uani 1 1 d . . . . .
 O7 O 0.6563(2) 0.8397(3) 0.37959(19) 0.0730(13) Uani 1 1 d . . . . .
 O8 O 0.6293(2) 0.7468(3) 0.30552(17) 0.0701(13) Uani 1 1 d . . . . .
 O9 O 0.6040(2) 0.6334(2) 0.36691(19) 0.0741(14) Uani 1 1 d D . . . .
 O10 O 0.6327(3) 0.7270(3) 0.44064(18) 0.0740(13) Uani 1 1 d . . . . .
 O11 O 0.5514(3) 0.8759(3) 0.3131(2) 0.0864(16) Uani 1 1 d . . . . .
 O12 O 0.5002(3) 0.6689(3) 0.30227(19) 0.0840(15) Uani 1 1 d D . . . .
 O13 O 0.5045(3) 0.6504(3) 0.43742(18) 0.0728(13) Uani 1 1 d . . . . .
 O14 O 0.5556(3) 0.8562(3) 0.44930(19) 0.0792(15) Uani 1 1 d D . . . .
 O15 O 0.4518(3) 0.8915(3) 0.3844(2) 0.0815(15) Uani 1 1 d . . . . .
 O16 O 0.4240(3) 0.7993(4) 0.31026(19) 0.0901(17) Uani 1 1 d D . . . .
 O17 O 0.3990(2) 0.6871(3) 0.37300(19) 0.0782(14) Uani 1 1 d . U . . .
 O18 O 0.4268(3) 0.7784(3) 0.44664(18) 0.0745(13) Uani 1 1 d . . . . .
 O19 O 0.5289(2) 0.7636(2) 0.37636(15) 0.0575(10) Uani 1 1 d . . . . .
 C1 C 0.7134(5) 0.8818(6) 0.3594(6) 0.172(7) Uani 1 1 d . . . . .
 H1A H 0.755790 0.850884 0.354743 0.259 Uiso 1 1 calc R U . . .
 H1B H 0.725906 0.921874 0.380264 0.259 Uiso 1 1 calc R U . . .
 H1C H 0.697611 0.901324 0.329448 0.259 Uiso 1 1 calc R U . . .
 C2 C 0.6829(5) 0.7627(8) 0.2725(4) 0.134(5) Uani 1 1 d . . . . .
 H2A H 0.672566 0.809592 0.258012 0.200 Uiso 1 1 calc R U . . .
 H2B H 0.683494 0.724738 0.248687 0.200 Uiso 1 1 calc R U . . .
 H2C H 0.729983 0.764682 0.287887 0.200 Uiso 1 1 calc R U . . .
 C3 C 0.6324(10) 0.5897(11) 0.3303(7) 0.106(6) Uani 0.5 1 d D . P C 1
 H3A H 0.629867 0.616529 0.300997 0.159 Uiso 0.5 1 calc R U P C 1
 H3B H 0.604023 0.545030 0.327737 0.159 Uiso 0.5 1 calc R U P C 1
 H3C H 0.682682 0.577471 0.337114 0.159 Uiso 0.5 1 calc R U P C 1
 C4 C 0.6885(5) 0.7516(7) 0.4701(3) 0.116(4) Uani 1 1 d . . . . .
 H4BD H 0.721973 0.711701 0.476312 0.139 Uiso 0.32(2) 1 d R U P D 2
 H4BE H 0.667754 0.768761 0.499382 0.139 Uiso 0.32(2) 1 d R U P D 2
 H4BF H 0.714353 0.791451 0.454942 0.139 Uiso 0.32(2) 1 d R U P D 2
 H4AA H 0.680743 0.802911 0.477452 0.139 Uiso 0.68(2) 1 d R U P D 1
 H4AB H 0.734973 0.745851 0.454372 0.139 Uiso 0.68(2) 1 d R U P D 1
 H4AC H 0.688363 0.723161 0.498812 0.139 Uiso 0.68(2) 1 d R U P D 1
 C5 C 0.5207(7) 0.9353(6) 0.2892(4) 0.124(4) Uani 1 1 d . . . . .
 H5A H 0.470862 0.942307 0.299649 0.186 Uiso 1 1 calc R U . . .
 H5B H 0.521162 0.925650 0.255789 0.186 Uiso 1 1 calc R U . . .
 H5C H 0.548677 0.979234 0.295746 0.186 Uiso 1 1 calc R U . . .
 C6 C 0.4575(18) 0.631(2) 0.2654(10) 0.202(17) Uani 0.5 1 d D . P E 1
 H6A H 0.490437 0.605359 0.244365 0.303 Uiso 0.5 1 calc R U P E 1
 H6B H 0.429316 0.666352 0.247850 0.303 Uiso 0.5 1 calc R U P E 1
 H6C H 0.424917 0.595656 0.279961 0.303 Uiso 0.5 1 calc R U P E 1
 C7 C 0.5321(6) 0.5926(5) 0.4642(4) 0.107(3) Uani 1 1 d . . . . .
 H7A H 0.584785 0.592185 0.462028 0.160 Uiso 1 1 calc R U . . .
 H7B H 0.512942 0.546574 0.452411 0.160 Uiso 1 1 calc R U . . .
 H7C H 0.517667 0.598855 0.496661 0.160 Uiso 1 1 calc R U . . .
 C8 C 0.5475(13) 0.9045(8) 0.4868(5) 0.123(7) Uani 0.68(2) 1 d D U P D 1
 H8A H 0.577062 0.947722 0.481437 0.184 Uiso 0.68(2) 1 calc R U P D 1
 H8B H 0.563068 0.880685 0.515561 0.184 Uiso 0.68(2) 1 calc R U P D 1
 H8C H 0.496797 0.918631 0.489592 0.184 Uiso 0.68(2) 1 calc R U P D 1
 C9 C 0.4147(6) 0.9454(6) 0.4092(6) 0.159(6) Uani 1 1 d . . . . .
 H9A H 0.419942 0.936600 0.442551 0.239 Uiso 1 1 calc R U . . .
 H9B H 0.363482 0.944053 0.400817 0.239 Uiso 1 1 calc R U . . .
 H9C H 0.434655 0.993065 0.401429 0.239 Uiso 1 1 calc R U . . .
 C10 C 0.3686(11) 0.792(2) 0.2768(8) 0.126(10) Uani 0.61(4) 1 d D U P F 1
 H10A H 0.376422 0.826267 0.251489 0.190 Uiso 0.61(4) 1 calc R U P F 1
 H10B H 0.321830 0.801082 0.291371 0.190 Uiso 0.61(4) 1 calc R U P F 1
 H10C H 0.369261 0.742140 0.264355 0.190 Uiso 0.61(4) 1 calc R U P F 1
 C11 C 0.3416(6) 0.6538(8) 0.3488(6) 0.166(5) Uani 1 1 d . U . . .
 H11A H 0.310706 0.691174 0.335088 0.249 Uiso 1 1 calc R U . . .
 H11B H 0.313311 0.624104 0.370317 0.249 Uiso 1 1 calc R U . . .
 H11C H 0.361095 0.622872 0.324065 0.249 Uiso 1 1 calc R U . . .
 C12 C 0.3732(5) 0.7405(6) 0.4726(4) 0.118(4) Uani 1 1 d . . . . .
 H12A H 0.350886 0.703446 0.452952 0.177 Uiso 1 1 calc R U . . .
 H12B H 0.336332 0.774828 0.483139 0.177 Uiso 1 1 calc R U . . .
 H12C H 0.395694 0.717346 0.499590 0.177 Uiso 1 1 calc R U . . .
 P1 P 0.8028(2) 0.6508(2) 0.37624(19) 0.0860(12) Uani 0.5 1 d D . P A -1
 O20 O 0.8594(8) 0.6852(7) 0.4062(7) 0.157(6) Uani 0.5 1 d D . P A -1
 O21 O 0.8384(11) 0.6211(14) 0.3299(6) 0.162(6) Uani 0.5 1 d D . P A -1
 C13 C 0.7778(16) 0.5756(14) 0.4111(12) 0.186(10) Uani 0.5 1 d D U P A -1
 H13A H 0.818679 0.542258 0.413814 0.279 Uiso 0.5 1 calc R U P A -1
 H13B H 0.763834 0.592689 0.442038 0.279 Uiso 0.5 1 calc R U P A -1
 H13C H 0.737030 0.550400 0.396690 0.279 Uiso 0.5 1 calc R U P A -1
 C14 C 0.9089(15) 0.6440(15) 0.4330(11) 0.183(12) Uani 0.5 1 d D U P A -1
 H14A H 0.941104 0.676776 0.449900 0.274 Uiso 0.5 1 calc R U P A -1
 H14B H 0.882370 0.613748 0.455143 0.274 Uiso 0.5 1 calc R U P A -1
 H14C H 0.937414 0.612879 0.412369 0.274 Uiso 0.5 1 calc R U P A -1
 C15 C 0.825(3) 0.5501(19) 0.3111(16) 0.31(2) Uani 0.5 1 d D U P A -1
 H15A H 0.853213 0.544063 0.282408 0.468 Uiso 0.5 1 calc R U P A -1
 H15B H 0.840279 0.513324 0.333701 0.468 Uiso 0.5 1 calc R U P A -1
 H15C H 0.773971 0.544586 0.304341 0.468 Uiso 0.5 1 calc R U P A -1
 P2 P 0.6114(4) 1.0514(3) 0.3854(3) 0.120(2) Uani 0.5 1 d D U P B -2
 O22 O 0.6441(16) 1.0883(13) 0.3397(8) 0.200(10) Uani 0.5 1 d D . P B -2
 O23 O 0.5618(12) 1.1120(10) 0.4025(10) 0.195(8) Uani 0.5 1 d D . P B -2
 C16 C 0.6718(13) 1.064(2) 0.4313(8) 0.189(12) Uani 0.5 1 d D . P B -2
 H16A H 0.711725 1.029601 0.428466 0.283 Uiso 0.5 1 calc R U P B -2
 H16B H 0.690785 1.113749 0.430297 0.283 Uiso 0.5 1 calc R U P B -2
 H16C H 0.646859 1.056295 0.460855 0.283 Uiso 0.5 1 calc R U P B -2
 C17 C 0.619(2) 1.1465(15) 0.3100(10) 0.229(17) Uani 0.5 1 d D . P B -2
 H17A H 0.653740 1.154413 0.284895 0.343 Uiso 0.5 1 calc R U P B -2
 H17B H 0.572088 1.133524 0.296784 0.343 Uiso 0.5 1 calc R U P B -2
 H17C H 0.614160 1.191087 0.328325 0.343 Uiso 0.5 1 calc R U P B -2
 C18 C 0.523(2) 1.107(2) 0.4465(12) 0.274(19) Uani 0.5 1 d D U P B -2
 H18A H 0.493968 1.151263 0.451015 0.412 Uiso 0.5 1 calc R U P B -2
 H18B H 0.490596 1.064903 0.445910 0.412 Uiso 0.5 1 calc R U P B -2
 H18C H 0.557076 1.102113 0.472094 0.412 Uiso 0.5 1 calc R U P B -2
 O1' O 0.7291(6) 0.7104(14) 0.3713(10) 0.074(3) Uani 0.5 1 d D U P A -2
 O2' O 0.5796(15) 0.9634(6) 0.3908(9) 0.087(3) Uani 0.5 1 d D U P B -2
 C3' C 0.6439(12) 0.5714(10) 0.3806(12) 0.165(13) Uani 0.5 1 d D . P C 2
 H3'A H 0.675090 0.555946 0.354944 0.247 Uiso 0.5 1 calc R U P C 2
 H3'B H 0.610582 0.532018 0.388494 0.247 Uiso 0.5 1 calc R U P C 2
 H3'C H 0.673527 0.583223 0.407686 0.247 Uiso 0.5 1 calc R U P C 2
 C6' C 0.5303(12) 0.6121(9) 0.2704(6) 0.097(6) Uani 0.5 1 d D . P E 2
 H6'A H 0.582920 0.610776 0.273537 0.146 Uiso 0.5 1 calc R U P E 2
 H6'B H 0.517551 0.623859 0.238270 0.146 Uiso 0.5 1 calc R U P E 2
 H6'C H 0.510274 0.564682 0.278648 0.146 Uiso 0.5 1 calc R U P E 2
 C8' C 0.6115(19) 0.885(2) 0.4770(14) 0.119(12) Uani 0.32(2) 1 d D U P D 2
 H8'A H 0.658268 0.871201 0.463833 0.178 Uiso 0.32(2) 1 calc R U P D 2
 H8'B H 0.607535 0.865770 0.508635 0.178 Uiso 0.32(2) 1 calc R U P D 2
 H8'C H 0.607602 0.937969 0.477795 0.178 Uiso 0.32(2) 1 calc R U P D 2
 C10' C 0.3799(18) 0.846(3) 0.2835(14) 0.122(13) Uani 0.39(4) 1 d D U P F 2
 H10D H 0.371264 0.891078 0.300718 0.182 Uiso 0.39(4) 1 calc R U P F 2
 H10E H 0.333775 0.822198 0.277061 0.182 Uiso 0.39(4) 1 calc R U P F 2
 H10F H 0.404134 0.857332 0.254108 0.182 Uiso 0.39(4) 1 calc R U P F 2
 N1 N 0.6185(6) 0.8639(6) 0.1250(4) 0.074(4) Uani 0.593(6) 1 d D U P G 1
 C19 C 0.6267(7) 0.9174(8) 0.1649(5) 0.086(4) Uani 0.593(6) 1 d D U P G 1
 H19A H 0.607262 0.964830 0.154715 0.103 Uiso 0.593(6) 1 calc R U P G 1
 H19B H 0.596593 0.900423 0.191061 0.103 Uiso 0.593(6) 1 calc R U P G 1
 C20 C 0.7008(8) 0.9290(9) 0.1823(6) 0.094(4) Uani 0.593(6) 1 d D U P G 1
 H20A H 0.719946 0.881758 0.193084 0.112 Uiso 0.593(6) 1 calc R U P G 1
 H20B H 0.731241 0.944967 0.155954 0.112 Uiso 0.593(6) 1 calc R U P G 1
 C21 C 0.7088(16) 0.9817(15) 0.2201(10) 0.131(6) Uani 0.593(6) 1 d D U P G 1
 H21A H 0.692783 1.029738 0.208745 0.157 Uiso 0.593(6) 1 calc R U P G 1
 H21B H 0.676412 0.967421 0.245809 0.157 Uiso 0.593(6) 1 calc R U P G 1
 C22 C 0.7815(16) 0.9885(14) 0.2381(11) 0.187(11) Uani 0.593(6) 1 d D U P G 1
 H22A H 0.782220 1.024544 0.263070 0.280 Uiso 0.593(6) 1 calc R U P G 1
 H22B H 0.797553 0.941517 0.250242 0.280 Uiso 0.593(6) 1 calc R U P G 1
 H22C H 0.813953 1.003945 0.213112 0.280 Uiso 0.593(6) 1 calc R U P G 1
 C23 C 0.5419(6) 0.8706(10) 0.1067(5) 0.090(4) Uani 0.593(6) 1 d D U P G 1
 H23A H 0.535211 0.920577 0.094902 0.108 Uiso 0.593(6) 1 calc R U P G 1
 H23B H 0.536592 0.837290 0.079993 0.108 Uiso 0.593(6) 1 calc R U P G 1
 C24 C 0.4827(7) 0.8550(13) 0.1402(6) 0.122(5) Uani 0.593(6) 1 d D U P G 1
 H24A H 0.482931 0.802199 0.146414 0.146 Uiso 0.593(6) 1 calc R U P G 1
 H24B H 0.494600 0.879604 0.169773 0.146 Uiso 0.593(6) 1 calc R U P G 1
 C25 C 0.4097(9) 0.8754(18) 0.1276(8) 0.151(8) Uani 0.593(6) 1 d D U P G 1
 H25A H 0.377382 0.843047 0.145452 0.181 Uiso 0.593(6) 1 calc R U P G 1
 H25B H 0.402199 0.924870 0.140125 0.181 Uiso 0.593(6) 1 calc R U P G 1
 C26 C 0.3820(12) 0.8765(14) 0.0811(7) 0.141(8) Uani 0.593(6) 1 d D . P G 1
 H26A H 0.331551 0.892119 0.081543 0.211 Uiso 0.593(6) 1 calc R U P G 1
 H26B H 0.410380 0.910434 0.062288 0.211 Uiso 0.593(6) 1 calc R U P G 1
 H26C H 0.385320 0.827811 0.067668 0.211 Uiso 0.593(6) 1 calc R U P G 1
 C27 C 0.6335(8) 0.7888(7) 0.1434(5) 0.076(3) Uani 0.593(6) 1 d D U P G 1
 H27A H 0.683723 0.788065 0.155004 0.091 Uiso 0.593(6) 1 calc R U P G 1
 H27B H 0.601659 0.780796 0.170532 0.091 Uiso 0.593(6) 1 calc R U P G 1
 C28 C 0.6244(12) 0.7263(8) 0.1115(6) 0.107(5) Uani 0.593(6) 1 d D U P G 1
 H28A H 0.575070 0.727740 0.098500 0.128 Uiso 0.593(6) 1 calc R U P G 1
 H28B H 0.658602 0.731809 0.085372 0.128 Uiso 0.593(6) 1 calc R U P G 1
 C29 C 0.6360(11) 0.6547(9) 0.1330(8) 0.113(6) Uani 0.593(6) 1 d D U P G 1
 H29A H 0.649407 0.620335 0.108025 0.135 Uiso 0.593(6) 1 calc R U P G 1
 H29B H 0.677927 0.658670 0.154069 0.135 Uiso 0.593(6) 1 calc R U P G 1
 C30 C 0.5774(17) 0.6231(17) 0.1588(12) 0.232(15) Uani 0.593(6) 1 d D U P G 1
 H30A H 0.592269 0.575829 0.171133 0.348 Uiso 0.593(6) 1 calc R U P G 1
 H30B H 0.564310 0.655188 0.184620 0.348 Uiso 0.593(6) 1 calc R U P G 1
 H30C H 0.535662 0.616680 0.138368 0.348 Uiso 0.593(6) 1 calc R U P G 1
 C31 C 0.6691(6) 0.8821(7) 0.0853(4) 0.072(3) Uani 0.593(6) 1 d D U P G 1
 H31A H 0.718875 0.870978 0.095340 0.086 Uiso 0.593(6) 1 calc R U P G 1
 H31B H 0.657653 0.849526 0.058976 0.086 Uiso 0.593(6) 1 calc R U P G 1
 C32 C 0.6674(10) 0.9580(9) 0.0681(7) 0.100(5) Uani 0.593(6) 1 d D U P G 1
 H32A H 0.619958 0.966629 0.053394 0.120 Uiso 0.593(6) 1 calc R U P G 1
 H32B H 0.670994 0.990858 0.095173 0.120 Uiso 0.593(6) 1 calc R U P G 1
 C33 C 0.7234(17) 0.9784(15) 0.0349(10) 0.155(8) Uani 0.593(6) 1 d D U P G 1
 H33A H 0.769837 0.957683 0.045406 0.186 Uiso 0.593(6) 1 calc R U P G 1
 H33B H 0.711814 0.956192 0.004452 0.186 Uiso 0.593(6) 1 calc R U P G 1
 C34 C 0.732(3) 1.0551(15) 0.0284(12) 0.238(17) Uani 0.593(6) 1 d D U P G 1
 H34A H 0.770728 1.063908 0.005748 0.357 Uiso 0.593(6) 1 calc R U P G 1
 H34B H 0.687169 1.076095 0.017085 0.357 Uiso 0.593(6) 1 calc R U P G 1
 H34C H 0.745305 1.077588 0.058119 0.357 Uiso 0.593(6) 1 calc R U P G 1
 N1' N 0.6255(8) 0.8824(8) 0.1250(6) 0.070(5) Uani 0.407(6) 1 d D U P G 2
 C31' C 0.6339(10) 0.9409(12) 0.0881(7) 0.087(5) Uani 0.407(6) 1 d D U P G 2
 H31C H 0.604115 0.926854 0.061045 0.104 Uiso 0.407(6) 1 calc R U P G 2
 H31D H 0.613624 0.986493 0.100630 0.104 Uiso 0.407(6) 1 calc R U P G 2
 C32' C 0.7083(12) 0.9565(18) 0.0710(9) 0.114(7) Uani 0.407(6) 1 d D U P G 2
 H32C H 0.725475 1.001745 0.085864 0.137 Uiso 0.407(6) 1 calc R U P G 2
 H32D H 0.740530 0.916770 0.081169 0.137 Uiso 0.407(6) 1 calc R U P G 2
 C33' C 0.715(3) 0.9645(19) 0.0204(10) 0.158(11) Uani 0.407(6) 1 d D U P G 2
 H33C H 0.761672 0.944098 0.010903 0.190 Uiso 0.407(6) 1 calc R U P G 2
 H33D H 0.676708 0.934214 0.005884 0.190 Uiso 0.407(6) 1 calc R U P G 2
 C34' C 0.709(4) 1.0365(17) 0.0014(10) 0.178(17) Uani 0.407(6) 1 d D U P G 2
 H34D H 0.714069 1.034342 -0.032452 0.267 Uiso 0.407(6) 1 calc R U P G 2
 H34E H 0.661911 1.057184 0.009316 0.267 Uiso 0.407(6) 1 calc R U P G 2
 H34F H 0.747234 1.067109 0.014356 0.267 Uiso 0.407(6) 1 calc R U P G 2
 C23' C 0.5483(9) 0.8838(16) 0.1441(7) 0.105(6) Uani 0.407(6) 1 d D U P G 2
 H23C H 0.543568 0.846550 0.168607 0.125 Uiso 0.407(6) 1 calc R U P G 2
 H23D H 0.539058 0.931730 0.158402 0.125 Uiso 0.407(6) 1 calc R U P G 2
 C24' C 0.4931(10) 0.8701(17) 0.1073(8) 0.113(6) Uani 0.407(6) 1 d D U P G 2
 H24C H 0.488444 0.914408 0.088121 0.135 Uiso 0.407(6) 1 calc R U P G 2
 H24D H 0.510832 0.830838 0.086908 0.135 Uiso 0.407(6) 1 calc R U P G 2
 C25' C 0.4214(11) 0.850(2) 0.1242(13) 0.141(8) Uani 0.407(6) 1 d D U P G 2
 H25C H 0.423688 0.845384 0.158447 0.170 Uiso 0.407(6) 1 calc R U P G 2
 H25D H 0.387822 0.890351 0.117141 0.170 Uiso 0.407(6) 1 calc R U P G 2
 C26' C 0.391(3) 0.784(3) 0.106(2) 0.27(2) Uani 0.407(6) 1 d D U P G 2
 H26D H 0.343706 0.776221 0.119264 0.404 Uiso 0.407(6) 1 calc R U P G 2
 H26E H 0.387145 0.788746 0.071934 0.404 Uiso 0.407(6) 1 calc R U P G 2
 H26F H 0.423120 0.743641 0.113366 0.404 Uiso 0.407(6) 1 calc R U P G 2
 C19' C 0.6776(12) 0.8939(11) 0.1648(7) 0.084(5) Uani 0.407(6) 1 d D U P G 2
 H19C H 0.666578 0.857982 0.189349 0.101 Uiso 0.407(6) 1 calc R U P G 2
 H19D H 0.726959 0.883620 0.153463 0.101 Uiso 0.407(6) 1 calc R U P G 2
 C20' C 0.6773(17) 0.9676(11) 0.1861(9) 0.107(6) Uani 0.407(6) 1 d D U P G 2
 H20C H 0.699834 1.002190 0.164210 0.129 Uiso 0.407(6) 1 calc R U P G 2
 H20D H 0.626665 0.983039 0.190811 0.129 Uiso 0.407(6) 1 calc R U P G 2
 C21' C 0.715(3) 0.9717(19) 0.2305(12) 0.140(9) Uani 0.407(6) 1 d D U P G 2
 H21C H 0.679868 0.960206 0.255250 0.168 Uiso 0.407(6) 1 calc R U P G 2
 H21D H 0.751887 0.932874 0.230802 0.168 Uiso 0.407(6) 1 calc R U P G 2
 C22' C 0.750(3) 1.038(2) 0.2428(18) 0.223(18) Uani 0.407(6) 1 d D U P G 2
 H22D H 0.772996 1.032922 0.273289 0.334 Uiso 0.407(6) 1 calc R U P G 2
 H22E H 0.786784 1.049919 0.219527 0.334 Uiso 0.407(6) 1 calc R U P G 2
 H22F H 0.714404 1.077388 0.244098 0.334 Uiso 0.407(6) 1 calc R U P G 2
 C27' C 0.6451(10) 0.8094(8) 0.1044(6) 0.079(5) Uani 0.407(6) 1 d D U P G 2
 H27C H 0.615132 0.801611 0.076433 0.095 Uiso 0.407(6) 1 calc R U P G 2
 H27D H 0.696014 0.811450 0.094119 0.095 Uiso 0.407(6) 1 calc R U P G 2
 C28' C 0.6365(17) 0.7449(9) 0.1356(8) 0.094(6) Uani 0.407(6) 1 d D U P G 2
 H28C H 0.669736 0.749487 0.162320 0.113 Uiso 0.407(6) 1 calc R U P G 2
 H28D H 0.586610 0.743732 0.147836 0.113 Uiso 0.407(6) 1 calc R U P G 2
 C29' C 0.6516(18) 0.6763(10) 0.1108(9) 0.107(6) Uani 0.407(6) 1 d D U P G 2
 H29C H 0.619825 0.674389 0.083218 0.129 Uiso 0.407(6) 1 calc R U P G 2
 H29D H 0.701832 0.678391 0.099405 0.129 Uiso 0.407(6) 1 calc R U P G 2
 C30' C 0.6428(16) 0.6089(11) 0.1361(11) 0.119(9) Uani 0.407(6) 1 d D U P G 2
 H30D H 0.654429 0.568012 0.115752 0.178 Uiso 0.407(6) 1 calc R U P G 2
 H30E H 0.675144 0.608588 0.163025 0.178 Uiso 0.407(6) 1 calc R U P G 2
 H30F H 0.592770 0.604568 0.146764 0.178 Uiso 0.407(6) 1 calc R U P G 2

loop_
  _atom_site_aniso_label
  _atom_site_aniso_U_11
  _atom_site_aniso_U_22
  _atom_site_aniso_U_33
  _atom_site_aniso_U_23
  _atom_site_aniso_U_13
  _atom_site_aniso_U_12
 V1 0.0519(6) 0.0548(6) 0.0855(8) -0.0014(6) -0.0041(6) 0.0011(5)
 V2 0.0634(8) 0.0692(8) 0.1112(11) 0.0142(7) 0.0141(7) 0.0134(6)
 V3 0.0545(7) 0.1063(11) 0.0770(8) 0.0094(7) -0.0010(6) 0.0138(7)
 V4 0.0505(6) 0.0613(7) 0.0941(9) -0.0175(6) 0.0001(6) -0.0073(5)
 V5 0.0649(8) 0.0599(7) 0.0747(8) -0.0060(6) -0.0017(6) -0.0076(6)
 V6 0.0447(6) 0.0771(8) 0.0966(9) 0.0003(7) 0.0045(6) 0.0094(5)
 O1 0.030(6) 0.073(3) 0.112(5) 0.006(4) -0.001(5) -0.003(4)
 O2 0.091(5) 0.034(6) 0.131(7) 0.002(7) 0.018(5) -0.024(7)
 O3 0.075(4) 0.169(7) 0.087(4) 0.016(4) 0.005(3) 0.029(4)
 O4 0.071(3) 0.070(3) 0.148(5) -0.034(3) 0.010(3) -0.018(3)
 O5 0.096(4) 0.089(4) 0.083(4) -0.004(3) -0.008(3) -0.007(3)
 O6 0.054(3) 0.104(5) 0.129(5) 0.006(4) 0.010(3) 0.015(3)
 O7 0.050(2) 0.057(3) 0.111(4) 0.000(3) 0.003(3) -0.005(2)
 O8 0.049(2) 0.082(3) 0.079(3) 0.006(2) 0.006(2) 0.008(2)
 O9 0.049(2) 0.050(2) 0.123(4) -0.010(2) -0.001(3) 0.0037(19)
 O10 0.058(3) 0.074(3) 0.090(3) -0.001(3) -0.017(2) -0.007(2)
 O11 0.066(3) 0.084(4) 0.110(4) 0.029(3) 0.011(3) 0.020(3)
 O12 0.063(3) 0.102(4) 0.087(3) -0.026(3) -0.004(3) -0.001(3)
 O13 0.068(3) 0.056(3) 0.094(3) 0.004(2) -0.004(3) -0.008(2)
 O14 0.075(3) 0.056(3) 0.106(4) -0.021(3) 0.003(3) -0.013(2)
 O15 0.064(3) 0.062(3) 0.118(4) 0.008(3) 0.021(3) 0.015(2)
 O16 0.052(3) 0.131(5) 0.087(4) 0.013(3) -0.002(3) 0.020(3)
 O17 0.045(2) 0.076(3) 0.114(4) -0.014(3) -0.010(3) -0.010(2)
 O18 0.060(3) 0.068(3) 0.095(4) -0.009(3) 0.019(3) -0.005(2)
 O19 0.045(2) 0.049(2) 0.078(3) -0.003(2) 0.000(2) -0.0003(18)
 C1 0.065(6) 0.086(7) 0.37(2) -0.017(10) 0.058(9) -0.023(5)
 C2 0.066(6) 0.218(14) 0.116(8) 0.061(8) 0.019(6) 0.024(7)
 C3 0.071(11) 0.077(10) 0.171(11) -0.044(10) 0.033(11) -0.017(9)
 C4 0.075(6) 0.175(11) 0.098(7) -0.012(7) -0.021(5) -0.027(6)
 C5 0.131(9) 0.100(7) 0.141(9) 0.046(7) -0.009(7) 0.019(7)
 C6 0.16(3) 0.27(5) 0.18(3) -0.02(3) -0.03(3) -0.09(3)
 C7 0.122(8) 0.069(5) 0.129(8) 0.020(5) -0.021(6) -0.002(5)
 C8 0.164(18) 0.065(8) 0.139(13) -0.038(8) 0.054(12) -0.016(9)
 C9 0.099(8) 0.082(7) 0.296(18) -0.035(9) 0.068(10) 0.020(6)
 C10 0.082(11) 0.19(3) 0.111(13) -0.028(16) -0.029(10) 0.014(15)
 C11 0.081(7) 0.147(10) 0.270(13) 0.001(10) -0.048(8) -0.033(7)
 C12 0.086(7) 0.140(10) 0.128(8) 0.006(7) 0.039(6) -0.012(6)
 P1 0.055(2) 0.070(2) 0.133(4) -0.008(2) -0.013(2) 0.0083(17)
 O20 0.110(8) 0.089(7) 0.272(13) -0.053(8) -0.106(9) 0.039(5)
 O21 0.120(12) 0.216(16) 0.151(7) -0.020(8) 0.001(7) 0.094(11)
 C13 0.140(17) 0.119(12) 0.30(2) 0.094(15) 0.042(16) 0.032(9)
 C14 0.148(18) 0.138(17) 0.26(2) -0.065(15) -0.125(18) 0.068(14)
 C15 0.36(3) 0.260(19) 0.32(3) -0.087(15) -0.001(19) 0.034(15)
 P2 0.113(4) 0.069(3) 0.179(6) -0.007(3) 0.008(4) -0.020(3)
 O22 0.27(3) 0.130(16) 0.202(13) 0.013(11) 0.070(12) -0.008(14)
 O23 0.165(14) 0.105(10) 0.316(19) -0.030(12) 0.077(13) -0.005(9)
 C16 0.120(13) 0.25(4) 0.191(14) -0.019(19) 0.059(14) -0.068(17)
 C17 0.34(4) 0.126(18) 0.22(3) -0.007(15) -0.10(3) -0.086(19)
 C18 0.27(3) 0.24(3) 0.31(2) -0.05(2) 0.10(2) 0.00(3)
 O1' 0.034(7) 0.074(4) 0.113(5) 0.005(4) 0.000(6) -0.001(5)
 O2' 0.092(5) 0.038(7) 0.131(7) 0.003(7) 0.019(5) -0.022(7)
 C3' 0.082(12) 0.067(9) 0.35(4) 0.036(15) -0.032(19) 0.012(8)
 C6' 0.147(18) 0.060(9) 0.084(11) -0.033(8) 0.028(12) -0.002(11)
 C8' 0.109(17) 0.10(2) 0.15(2) -0.030(17) -0.028(16) -0.029(15)
 C10' 0.064(15) 0.20(3) 0.10(2) 0.02(2) -0.019(13) 0.03(2)
 N1 0.069(7) 0.076(8) 0.076(7) -0.003(6) -0.013(6) 0.025(6)
 C19 0.092(9) 0.090(9) 0.076(7) -0.004(7) -0.010(7) 0.042(7)
 C20 0.116(12) 0.076(11) 0.089(9) -0.009(8) -0.019(8) 0.011(9)
 C21 0.191(15) 0.091(11) 0.110(14) 0.003(10) -0.024(12) 0.018(11)
 C22 0.22(3) 0.118(18) 0.22(2) -0.027(18) -0.12(2) -0.032(18)
 C23 0.061(7) 0.118(10) 0.090(8) 0.007(8) 0.001(7) 0.027(7)
 C24 0.067(7) 0.173(12) 0.126(10) 0.026(10) 0.018(7) 0.024(8)
 C25 0.074(8) 0.22(2) 0.159(12) -0.017(15) -0.001(9) 0.039(12)
 C26 0.128(16) 0.16(2) 0.138(13) -0.010(15) -0.009(11) 0.023(15)
 C27 0.073(7) 0.073(7) 0.081(8) 0.015(7) -0.003(6) 0.009(7)
 C28 0.123(11) 0.081(9) 0.117(11) 0.003(8) -0.031(10) 0.008(8)
 C29 0.107(11) 0.076(9) 0.155(16) 0.015(10) -0.021(10) -0.002(9)
 C30 0.23(3) 0.19(2) 0.28(3) 0.04(2) 0.05(2) -0.07(2)
 C31 0.056(6) 0.085(9) 0.075(7) -0.002(6) -0.005(6) 0.023(6)
 C32 0.097(13) 0.104(10) 0.099(11) 0.012(8) 0.016(10) 0.022(11)
 C33 0.127(14) 0.204(17) 0.133(16) 0.020(14) 0.000(14) -0.011(14)
 C34 0.35(5) 0.13(2) 0.23(3) -0.01(2) -0.04(4) 0.02(3)
 N1' 0.069(9) 0.071(10) 0.069(9) 0.012(8) 0.009(8) 0.026(8)
 C31' 0.074(11) 0.099(12) 0.087(12) 0.013(10) -0.006(9) 0.020(10)
 C32' 0.101(15) 0.141(14) 0.100(13) 0.032(12) 0.013(14) 0.007(14)
 C33' 0.130(18) 0.22(2) 0.12(2) 0.019(19) -0.008(17) -0.040(18)
 C34' 0.35(5) 0.082(19) 0.10(2) -0.001(17) 0.00(3) 0.00(2)
 C23' 0.068(9) 0.136(13) 0.111(11) 0.004(12) 0.022(9) 0.026(10)
 C24' 0.075(9) 0.152(14) 0.112(12) -0.003(12) 0.022(10) 0.030(10)
 C25' 0.064(9) 0.202(18) 0.159(14) 0.008(14) 0.024(10) 0.034(12)
 C26' 0.24(4) 0.27(3) 0.30(4) -0.02(3) 0.01(3) -0.07(3)
 C19' 0.094(12) 0.081(12) 0.078(11) 0.002(9) -0.006(10) 0.022(10)
 C20' 0.133(15) 0.079(12) 0.110(13) 0.006(12) -0.029(12) 0.005(12)
 C21' 0.210(19) 0.096(15) 0.114(17) 0.012(14) -0.038(16) 0.015(15)
 C22' 0.28(4) 0.14(3) 0.25(3) -0.02(3) -0.10(3) -0.03(3)
 C27' 0.069(9) 0.084(10) 0.084(10) 0.000(9) -0.013(8) 0.030(8)
 C28' 0.096(12) 0.076(12) 0.110(14) -0.003(13) -0.008(12) 0.011(12)
 C29' 0.119(13) 0.064(12) 0.139(16) -0.008(12) -0.034(12) 0.003(11)
 C30' 0.102(17) 0.060(13) 0.19(2) 0.017(16) 0.001(17) 0.014(13)

_geom_special_details
;
 All esds (except the esd in the dihedral angle between two l.s. planes)
 are estimated using the full covariance matrix.  The cell esds are taken
 into account individually in the estimation of esds in distances, angles
 and torsion angles; correlations between esds in cell parameters are only
 used when they are defined by crystal symmetry.  An approximate (isotropic)
 treatment of cell esds is used for estimating esds involving l.s. planes.
;
loop_
  _geom_bond_atom_site_label_1
  _geom_bond_atom_site_label_2
  _geom_bond_distance
  _geom_bond_site_symmetry_2
  _geom_bond_publ_flag
 V1 O1 1.990(13) . ?
 V1 O7 1.983(5) . ?
 V1 O8 1.971(5) . ?
 V1 O9 1.993(5) . ?
 V1 O10 1.968(5) . ?
 V1 O19 2.204(4) . ?
 V1 O1' 1.641(8) . ?
 V2 O2 2.017(13) . ?
 V2 O7 1.977(5) . ?
 V2 O11 1.996(6) . ?
 V2 O14 1.972(6) . ?
 V2 O15 1.968(5) . ?
 V2 O19 2.190(4) . ?
 V2 O2' 1.637(9) . ?
 V3 O3 1.610(6) . ?
 V3 O8 2.012(5) . ?
 V3 O11 2.002(6) . ?
 V3 O12 2.010(6) . ?
 V3 O16 1.990(5) . ?
 V3 O19 2.349(5) . ?
 V4 O4 1.607(5) . ?
 V4 O9 1.993(5) . ?
 V4 O12 1.976(6) . ?
 V4 O13 1.994(5) . ?
 V4 O17 2.006(5) . ?
 V4 O19 2.336(4) . ?
 V5 O5 1.588(6) . ?
 V5 O10 2.002(5) . ?
 V5 O13 1.987(5) . ?
 V5 O14 2.009(5) . ?
 V5 O18 2.005(5) . ?
 V5 O19 2.311(5) . ?
 V6 O6 1.601(5) . ?
 V6 O15 1.997(6) . ?
 V6 O16 2.003(6) . ?
 V6 O17 1.976(5) . ?
 V6 O18 2.008(6) . ?
 V6 O19 2.336(4) . ?
 O1 P1 1.482(17) . ?
 O7 C1 1.436(11) . ?
 O8 C2 1.406(10) . ?
 O9 C3 1.427(13) . ?
 O9 C3' 1.418(14) . ?
 O10 C4 1.413(9) . ?
 O11 C5 1.414(10) . ?
 O12 C6 1.499(15) . ?
 O12 C6' 1.500(13) . ?
 O13 C7 1.411(10) . ?
 O14 C8 1.409(12) . ?
 O14 C8' 1.413(14) . ?
 O15 C9 1.404(11) . ?
 O16 C10 1.416(13) . ?
 O16 C10' 1.417(14) . ?
 O17 C11 1.414(11) . ?
 O18 C12 1.426(10) . ?
 C1 H1A 0.9800 . ?
 C1 H1B 0.9800 . ?
 C1 H1C 0.9800 . ?
 C2 H2A 0.9800 . ?
 C2 H2B 0.9800 . ?
 C2 H2C 0.9800 . ?
 C3 H3A 0.9800 . ?
 C3 H3B 0.9800 . ?
 C3 H3C 0.9800 . ?
 C4 H4BD 0.9800 . ?
 C4 H4BE 0.9799 . ?
 C4 H4BF 0.9799 . ?
 C4 H4AA 0.9800 . ?
 C4 H4AB 0.9801 . ?
 C4 H4AC 0.9799 . ?
 C5 H5A 0.9800 . ?
 C5 H5B 0.9800 . ?
 C5 H5C 0.9800 . ?
 C6 H6A 0.9800 . ?
 C6 H6B 0.9800 . ?
 C6 H6C 0.9800 . ?
 C7 H7A 0.9800 . ?
 C7 H7B 0.9800 . ?
 C7 H7C 0.9800 . ?
 C8 H8A 0.9800 . ?
 C8 H8B 0.9800 . ?
 C8 H8C 0.9800 . ?
 C9 H9A 0.9800 . ?
 C9 H9B 0.9800 . ?
 C9 H9C 0.9800 . ?
 C10 H10A 0.9800 . ?
 C10 H10B 0.9800 . ?
 C10 H10C 0.9800 . ?
 C11 H11A 0.9800 . ?
 C11 H11B 0.9800 . ?
 C11 H11C 0.9800 . ?
 C12 H12A 0.9800 . ?
 C12 H12B 0.9800 . ?
 C12 H12C 0.9800 . ?
 P1 O20 1.501(11) . ?
 P1 O21 1.587(15) . ?
 P1 C13 1.773(16) . ?
 O20 C14 1.420(16) . ?
 O21 C15 1.436(19) . ?
 C13 H13A 0.9800 . ?
 C13 H13B 0.9800 . ?
 C13 H13C 0.9800 . ?
 C14 H14A 0.9800 . ?
 C14 H14B 0.9800 . ?
 C14 H14C 0.9800 . ?
 C15 H15A 0.9800 . ?
 C15 H15B 0.9800 . ?
 C15 H15C 0.9800 . ?
 P2 O22 1.601(16) . ?
 P2 O23 1.530(15) . ?
 P2 C16 1.749(18) . ?
 P2 O2' 1.734(11) . ?
 O22 C17 1.449(19) . ?
 O23 C18 1.465(19) . ?
 C16 H16A 0.9800 . ?
 C16 H16B 0.9800 . ?
 C16 H16C 0.9800 . ?
 C17 H17A 0.9800 . ?
 C17 H17B 0.9800 . ?
 C17 H17C 0.9800 . ?
 C18 H18A 0.9800 . ?
 C18 H18B 0.9800 . ?
 C18 H18C 0.9800 . ?
 C3' H3'A 0.9800 . ?
 C3' H3'B 0.9800 . ?
 C3' H3'C 0.9800 . ?
 C6' H6'A 0.9800 . ?
 C6' H6'B 0.9800 . ?
 C6' H6'C 0.9800 . ?
 C8' H8'A 0.9800 . ?
 C8' H8'B 0.9800 . ?
 C8' H8'C 0.9800 . ?
 C10' H10D 0.9800 . ?
 C10' H10E 0.9800 . ?
 C10' H10F 0.9800 . ?
 N1 C19 1.522(12) . ?
 N1 C23 1.522(12) . ?
 N1 C27 1.509(12) . ?
 N1 C31 1.516(12) . ?
 C19 H19A 0.9900 . ?
 C19 H19B 0.9900 . ?
 C19 C20 1.479(14) . ?
 C20 H20A 0.9900 . ?
 C20 H20B 0.9900 . ?
 C20 C21 1.466(16) . ?
 C21 H21A 0.9900 . ?
 C21 H21B 0.9900 . ?
 C21 C22 1.452(18) . ?
 C22 H22A 0.9800 . ?
 C22 H22B 0.9800 . ?
 C22 H22C 0.9800 . ?
 C23 H23A 0.9900 . ?
 C23 H23B 0.9900 . ?
 C23 C24 1.489(14) . ?
 C24 H24A 0.9900 . ?
 C24 H24B 0.9900 . ?
 C24 C25 1.453(15) . ?
 C25 H25A 0.9900 . ?
 C25 H25B 0.9900 . ?
 C25 C26 1.434(18) . ?
 C26 H26A 0.9800 . ?
 C26 H26B 0.9800 . ?
 C26 H26C 0.9800 . ?
 C27 H27A 0.9900 . ?
 C27 H27B 0.9900 . ?
 C27 C28 1.484(14) . ?
 C28 H28A 0.9900 . ?
 C28 H28B 0.9900 . ?
 C28 C29 1.473(15) . ?
 C29 H29A 0.9900 . ?
 C29 H29B 0.9900 . ?
 C29 C30 1.442(18) . ?
 C30 H30A 0.9800 . ?
 C30 H30B 0.9800 . ?
 C30 H30C 0.9800 . ?
 C31 H31A 0.9900 . ?
 C31 H31B 0.9900 . ?
 C31 C32 1.486(14) . ?
 C32 H32A 0.9900 . ?
 C32 H32B 0.9900 . ?
 C32 C33 1.461(17) . ?
 C33 H33A 0.9900 . ?
 C33 H33B 0.9900 . ?
 C33 C34 1.436(18) . ?
 C34 H34A 0.9800 . ?
 C34 H34B 0.9800 . ?
 C34 H34C 0.9800 . ?
 N1' C31' 1.522(14) . ?
 N1' C23' 1.534(14) . ?
 N1' C19' 1.514(14) . ?
 N1' C27' 1.516(14) . ?
 C31' H31C 0.9900 . ?
 C31' H31D 0.9900 . ?
 C31' C32' 1.493(16) . ?
 C32' H32C 0.9900 . ?
 C32' H32D 0.9900 . ?
 C32' C33' 1.469(18) . ?
 C33' H33C 0.9900 . ?
 C33' H33D 0.9900 . ?
 C33' C34' 1.442(19) . ?
 C34' H34D 0.9800 . ?
 C34' H34E 0.9800 . ?
 C34' H34F 0.9800 . ?
 C23' H23C 0.9900 . ?
 C23' H23D 0.9900 . ?
 C23' C24' 1.495(16) . ?
 C24' H24C 0.9900 . ?
 C24' H24D 0.9900 . ?
 C24' C25' 1.464(17) . ?
 C25' H25C 0.9900 . ?
 C25' H25D 0.9900 . ?
 C25' C26' 1.433(19) . ?
 C26' H26D 0.9800 . ?
 C26' H26E 0.9800 . ?
 C26' H26F 0.9800 . ?
 C19' H19C 0.9900 . ?
 C19' H19D 0.9900 . ?
 C19' C20' 1.492(16) . ?
 C20' H20C 0.9900 . ?
 C20' H20D 0.9900 . ?
 C20' C21' 1.459(18) . ?
 C21' H21C 0.9900 . ?
 C21' H21D 0.9900 . ?
 C21' C22' 1.433(19) . ?
 C22' H22D 0.9800 . ?
 C22' H22E 0.9800 . ?
 C22' H22F 0.9800 . ?
 C27' H27C 0.9900 . ?
 C27' H27D 0.9900 . ?
 C27' C28' 1.499(15) . ?
 C28' H28C 0.9900 . ?
 C28' H28D 0.9900 . ?
 C28' C29' 1.478(17) . ?
 C29' H29C 0.9900 . ?
 C29' H29D 0.9900 . ?
 C29' C30' 1.450(18) . ?
 C30' H30D 0.9800 . ?
 C30' H30E 0.9800 . ?
 C30' H30F 0.9800 . ?

loop_
  _geom_angle_atom_site_label_1
  _geom_angle_atom_site_label_2
  _geom_angle_atom_site_label_3
  _geom_angle
  _geom_angle_site_symmetry_1
  _geom_angle_site_symmetry_3
  _geom_angle_publ_flag
 O1 V1 O9 97.4(8) . . ?
 O1 V1 O19 178.7(9) . . ?
 O7 V1 O1 97.6(8) . . ?
 O7 V1 O9 165.1(2) . . ?
 O7 V1 O19 81.97(18) . . ?
 O8 V1 O1 95.5(9) . . ?
 O8 V1 O7 89.4(2) . . ?
 O8 V1 O9 89.0(2) . . ?
 O8 V1 O19 83.29(18) . . ?
 O9 V1 O19 83.09(17) . . ?
 O10 V1 O1 98.8(9) . . ?
 O10 V1 O7 88.5(2) . . ?
 O10 V1 O8 165.7(2) . . ?
 O10 V1 O9 89.4(2) . . ?
 O10 V1 O19 82.44(19) . . ?
 O1' V1 O7 98.3(10) . . ?
 O1' V1 O8 98.0(11) . . ?
 O1' V1 O9 96.6(10) . . ?
 O1' V1 O10 96.3(11) . . ?
 O1' V1 O19 178.7(11) . . ?
 O2 V2 O19 177.2(7) . . ?
 O7 V2 O2 97.9(8) . . ?
 O7 V2 O11 90.0(2) . . ?
 O7 V2 O19 82.46(18) . . ?
 O11 V2 O2 93.8(7) . . ?
 O11 V2 O19 83.4(2) . . ?
 O14 V2 O2 100.1(7) . . ?
 O14 V2 O7 88.6(2) . . ?
 O14 V2 O11 166.0(2) . . ?
 O14 V2 O19 82.60(19) . . ?
 O15 V2 O2 96.3(8) . . ?
 O15 V2 O7 165.8(2) . . ?
 O15 V2 O11 88.9(2) . . ?
 O15 V2 O14 89.0(2) . . ?
 O15 V2 O19 83.32(19) . . ?
 O2' V2 O7 96.5(10) . . ?
 O2' V2 O11 100.6(9) . . ?
 O2' V2 O14 93.3(9) . . ?
 O2' V2 O15 97.6(10) . . ?
 O2' V2 O19 175.8(9) . . ?
 O3 V3 O8 99.7(3) . . ?
 O3 V3 O11 100.1(3) . . ?
 O3 V3 O12 100.8(3) . . ?
 O3 V3 O16 101.6(3) . . ?
 O3 V3 O19 178.4(3) . . ?
 O8 V3 O19 78.81(18) . . ?
 O11 V3 O8 88.2(2) . . ?
 O11 V3 O12 159.1(2) . . ?
 O11 V3 O19 79.3(2) . . ?
 O12 V3 O8 88.1(2) . . ?
 O12 V3 O19 79.79(19) . . ?
 O16 V3 O8 158.8(2) . . ?
 O16 V3 O11 87.3(3) . . ?
 O16 V3 O12 88.8(3) . . ?
 O16 V3 O19 79.97(19) . . ?
 O4 V4 O9 100.9(3) . . ?
 O4 V4 O12 101.4(3) . . ?
 O4 V4 O13 98.9(3) . . ?
 O4 V4 O17 99.6(3) . . ?
 O4 V4 O19 177.7(3) . . ?
 O9 V4 O13 87.7(2) . . ?
 O9 V4 O17 159.5(2) . . ?
 O9 V4 O19 79.77(17) . . ?
 O12 V4 O9 88.1(2) . . ?
 O12 V4 O13 159.8(2) . . ?
 O12 V4 O17 89.0(2) . . ?
 O12 V4 O19 80.8(2) . . ?
 O13 V4 O17 88.1(2) . . ?
 O13 V4 O19 79.01(17) . . ?
 O17 V4 O19 79.72(18) . . ?
 O5 V5 O10 100.6(3) . . ?
 O5 V5 O13 100.9(3) . . ?
 O5 V5 O14 100.5(3) . . ?
 O5 V5 O18 100.3(3) . . ?
 O5 V5 O19 179.2(3) . . ?
 O10 V5 O14 88.1(2) . . ?
 O10 V5 O18 159.1(2) . . ?
 O10 V5 O19 79.04(18) . . ?
 O13 V5 O10 87.9(2) . . ?
 O13 V5 O14 158.6(2) . . ?
 O13 V5 O18 88.2(2) . . ?
 O13 V5 O19 79.75(18) . . ?
 O14 V5 O19 78.80(19) . . ?
 O18 V5 O14 88.0(2) . . ?
 O18 V5 O19 80.09(18) . . ?
 O6 V6 O15 99.7(3) . . ?
 O6 V6 O16 100.1(3) . . ?
 O6 V6 O17 101.0(3) . . ?
 O6 V6 O18 100.5(3) . . ?
 O6 V6 O19 178.7(3) . . ?
 O15 V6 O16 87.9(3) . . ?
 O15 V6 O18 88.3(2) . . ?
 O15 V6 O19 79.01(18) . . ?
 O16 V6 O18 159.4(2) . . ?
 O16 V6 O19 80.00(18) . . ?
 O17 V6 O15 159.3(2) . . ?
 O17 V6 O16 88.9(3) . . ?
 O17 V6 O18 87.5(2) . . ?
 O17 V6 O19 80.30(17) . . ?
 O18 V6 O19 79.40(18) . . ?
 P1 O1 V1 146.0(18) . . ?
 V2 O7 V1 104.6(2) . . ?
 C1 O7 V1 125.5(6) . . ?
 C1 O7 V2 120.6(6) . . ?
 V1 O8 V3 107.9(2) . . ?
 C2 O8 V1 126.5(6) . . ?
 C2 O8 V3 121.6(5) . . ?
 V4 O9 V1 107.2(2) . . ?
 C3 O9 V1 116.7(8) . . ?
 C3 O9 V4 115.3(8) . . ?
 C3' O9 V1 122.1(10) . . ?
 C3' O9 V4 125.0(11) . . ?
 V1 O10 V5 107.9(2) . . ?
 C4 O10 V1 120.0(6) . . ?
 C4 O10 V5 119.4(6) . . ?
 V2 O11 V3 107.1(2) . . ?
 C5 O11 V2 119.2(6) . . ?
 C5 O11 V3 120.2(7) . . ?
 V4 O12 V3 110.6(2) . . ?
 C6 O12 V3 120.3(16) . . ?
 C6 O12 V4 123.3(14) . . ?
 C6' O12 V3 121.6(8) . . ?
 C6' O12 V4 115.1(9) . . ?
 V5 O13 V4 111.2(2) . . ?
 C7 O13 V4 120.5(6) . . ?
 C7 O13 V5 117.9(5) . . ?
 V2 O14 V5 107.6(2) . . ?
 C8 O14 V2 128.3(8) . . ?
 C8 O14 V5 120.7(7) . . ?
 C8' O14 V2 117.6(18) . . ?
 C8' O14 V5 118.7(16) . . ?
 V2 O15 V6 107.7(2) . . ?
 C9 O15 V2 126.0(7) . . ?
 C9 O15 V6 118.3(6) . . ?
 V3 O16 V6 110.9(2) . . ?
 C10 O16 V3 121.0(11) . . ?
 C10 O16 V6 123.3(12) . . ?
 C10' O16 V3 124.7(15) . . ?
 C10' O16 V6 118.4(18) . . ?
 V6 O17 V4 110.8(2) . . ?
 C11 O17 V4 118.0(7) . . ?
 C11 O17 V6 121.9(7) . . ?
 V5 O18 V6 110.3(2) . . ?
 C12 O18 V5 118.1(6) . . ?
 C12 O18 V6 116.7(6) . . ?
 V1 O19 V3 89.99(16) . . ?
 V1 O19 V4 89.90(15) . . ?
 V1 O19 V5 90.61(16) . . ?
 V1 O19 V6 178.7(2) . . ?
 V2 O19 V1 90.97(16) . . ?
 V2 O19 V3 90.18(17) . . ?
 V2 O19 V4 178.6(2) . . ?
 V2 O19 V5 91.03(16) . . ?
 V2 O19 V6 89.98(15) . . ?
 V4 O19 V3 88.79(16) . . ?
 V4 O19 V6 89.14(15) . . ?
 V5 O19 V3 178.6(2) . . ?
 V5 O19 V4 89.99(16) . . ?
 V5 O19 V6 90.23(15) . . ?
 V6 O19 V3 89.15(15) . . ?
 O7 C1 H1A 109.5 . . ?
 O7 C1 H1B 109.5 . . ?
 O7 C1 H1C 109.5 . . ?
 H1A C1 H1B 109.5 . . ?
 H1A C1 H1C 109.5 . . ?
 H1B C1 H1C 109.5 . . ?
 O8 C2 H2A 109.5 . . ?
 O8 C2 H2B 109.5 . . ?
 O8 C2 H2C 109.5 . . ?
 H2A C2 H2B 109.5 . . ?
 H2A C2 H2C 109.5 . . ?
 H2B C2 H2C 109.5 . . ?
 O9 C3 H3A 109.5 . . ?
 O9 C3 H3B 109.5 . . ?
 O9 C3 H3C 109.5 . . ?
 H3A C3 H3B 109.5 . . ?
 H3A C3 H3C 109.5 . . ?
 H3B C3 H3C 109.5 . . ?
 O10 C4 H4BD 109.5 . . ?
 O10 C4 H4BE 109.5 . . ?
 O10 C4 H4BF 109.5 . . ?
 O10 C4 H4AA 109.5 . . ?
 O10 C4 H4AB 109.5 . . ?
 O10 C4 H4AC 109.5 . . ?
 H4BD C4 H4BE 109.5 . . ?
 H4BD C4 H4BF 109.5 . . ?
 H4BE C4 H4BF 109.5 . . ?
 H4AA C4 H4AB 109.5 . . ?
 H4AA C4 H4AC 109.5 . . ?
 H4AB C4 H4AC 109.5 . . ?
 O11 C5 H5A 109.5 . . ?
 O11 C5 H5B 109.5 . . ?
 O11 C5 H5C 109.5 . . ?
 H5A C5 H5B 109.5 . . ?
 H5A C5 H5C 109.5 . . ?
 H5B C5 H5C 109.5 . . ?
 O12 C6 H6A 109.5 . . ?
 O12 C6 H6B 109.5 . . ?
 O12 C6 H6C 109.5 . . ?
 H6A C6 H6B 109.5 . . ?
 H6A C6 H6C 109.5 . . ?
 H6B C6 H6C 109.5 . . ?
 O13 C7 H7A 109.5 . . ?
 O13 C7 H7B 109.5 . . ?
 O13 C7 H7C 109.5 . . ?
 H7A C7 H7B 109.5 . . ?
 H7A C7 H7C 109.5 . . ?
 H7B C7 H7C 109.5 . . ?
 O14 C8 H8A 109.5 . . ?
 O14 C8 H8B 109.5 . . ?
 O14 C8 H8C 109.5 . . ?
 H8A C8 H8B 109.5 . . ?
 H8A C8 H8C 109.5 . . ?
 H8B C8 H8C 109.5 . . ?
 O15 C9 H9A 109.5 . . ?
 O15 C9 H9B 109.5 . . ?
 O15 C9 H9C 109.5 . . ?
 H9A C9 H9B 109.5 . . ?
 H9A C9 H9C 109.5 . . ?
 H9B C9 H9C 109.5 . . ?
 O16 C10 H10A 109.5 . . ?
 O16 C10 H10B 109.5 . . ?
 O16 C10 H10C 109.5 . . ?
 H10A C10 H10B 109.5 . . ?
 H10A C10 H10C 109.5 . . ?
 H10B C10 H10C 109.5 . . ?
 O17 C11 H11A 109.5 . . ?
 O17 C11 H11B 109.5 . . ?
 O17 C11 H11C 109.5 . . ?
 H11A C11 H11B 109.5 . . ?
 H11A C11 H11C 109.5 . . ?
 H11B C11 H11C 109.5 . . ?
 O18 C12 H12A 109.5 . . ?
 O18 C12 H12B 109.5 . . ?
 O18 C12 H12C 109.5 . . ?
 H12A C12 H12B 109.5 . . ?
 H12A C12 H12C 109.5 . . ?
 H12B C12 H12C 109.5 . . ?
 O1 P1 O20 106.0(12) . . ?
 O1 P1 O21 113.5(14) . . ?
 O1 P1 C13 117.3(14) . . ?
 O20 P1 O21 109.7(12) . . ?
 O20 P1 C13 100.9(15) . . ?
 O21 P1 C13 108.4(15) . . ?
 C14 O20 P1 122.5(15) . . ?
 C15 O21 P1 124(2) . . ?
 P1 C13 H13A 109.5 . . ?
 P1 C13 H13B 109.5 . . ?
 P1 C13 H13C 109.5 . . ?
 H13A C13 H13B 109.5 . . ?
 H13A C13 H13C 109.5 . . ?
 H13B C13 H13C 109.5 . . ?
 O20 C14 H14A 109.5 . . ?
 O20 C14 H14B 109.5 . . ?
 O20 C14 H14C 109.5 . . ?
 H14A C14 H14B 109.5 . . ?
 H14A C14 H14C 109.5 . . ?
 H14B C14 H14C 109.5 . . ?
 O21 C15 H15A 109.5 . . ?
 O21 C15 H15B 109.5 . . ?
 O21 C15 H15C 109.5 . . ?
 H15A C15 H15B 109.5 . . ?
 H15A C15 H15C 109.5 . . ?
 H15B C15 H15C 109.5 . . ?
 O22 P2 C16 108.7(15) . . ?
 O22 P2 O2' 126.9(14) . . ?
 O23 P2 O22 100.5(13) . . ?
 O23 P2 C16 92.6(16) . . ?
 O23 P2 O2' 116.7(13) . . ?
 O2' P2 C16 106.1(15) . . ?
 C17 O22 P2 133(2) . . ?
 C18 O23 P2 122(2) . . ?
 P2 C16 H16A 109.5 . . ?
 P2 C16 H16B 109.5 . . ?
 P2 C16 H16C 109.5 . . ?
 H16A C16 H16B 109.5 . . ?
 H16A C16 H16C 109.5 . . ?
 H16B C16 H16C 109.5 . . ?
 O22 C17 H17A 109.5 . . ?
 O22 C17 H17B 109.5 . . ?
 O22 C17 H17C 109.5 . . ?
 H17A C17 H17B 109.5 . . ?
 H17A C17 H17C 109.5 . . ?
 H17B C17 H17C 109.5 . . ?
 O23 C18 H18A 109.5 . . ?
 O23 C18 H18B 109.5 . . ?
 O23 C18 H18C 109.5 . . ?
 H18A C18 H18B 109.5 . . ?
 H18A C18 H18C 109.5 . . ?
 H18B C18 H18C 109.5 . . ?
 V2 O2' P2 165.5(18) . . ?
 O9 C3' H3'A 109.5 . . ?
 O9 C3' H3'B 109.5 . . ?
 O9 C3' H3'C 109.5 . . ?
 H3'A C3' H3'B 109.5 . . ?
 H3'A C3' H3'C 109.5 . . ?
 H3'B C3' H3'C 109.5 . . ?
 O12 C6' H6'A 109.5 . . ?
 O12 C6' H6'B 109.5 . . ?
 O12 C6' H6'C 109.5 . . ?
 H6'A C6' H6'B 109.5 . . ?
 H6'A C6' H6'C 109.5 . . ?
 H6'B C6' H6'C 109.5 . . ?
 O14 C8' H8'A 109.5 . . ?
 O14 C8' H8'B 109.5 . . ?
 O14 C8' H8'C 109.5 . . ?
 H8'A C8' H8'B 109.5 . . ?
 H8'A C8' H8'C 109.5 . . ?
 H8'B C8' H8'C 109.5 . . ?
 O16 C10' H10D 109.5 . . ?
 O16 C10' H10E 109.5 . . ?
 O16 C10' H10F 109.5 . . ?
 H10D C10' H10E 109.5 . . ?
 H10D C10' H10F 109.5 . . ?
 H10E C10' H10F 109.5 . . ?
 C19 N1 C23 107.6(11) . . ?
 C27 N1 C19 108.1(10) . . ?
 C27 N1 C23 111.6(11) . . ?
 C27 N1 C31 110.7(10) . . ?
 C31 N1 C19 111.3(11) . . ?
 C31 N1 C23 107.4(10) . . ?
 N1 C19 H19A 108.2 . . ?
 N1 C19 H19B 108.2 . . ?
 H19A C19 H19B 107.4 . . ?
 C20 C19 N1 116.2(11) . . ?
 C20 C19 H19A 108.2 . . ?
 C20 C19 H19B 108.2 . . ?
 C19 C20 H20A 108.3 . . ?
 C19 C20 H20B 108.3 . . ?
 H20A C20 H20B 107.4 . . ?
 C21 C20 C19 116.1(15) . . ?
 C21 C20 H20A 108.3 . . ?
 C21 C20 H20B 108.3 . . ?
 C20 C21 H21A 108.6 . . ?
 C20 C21 H21B 108.6 . . ?
 H21A C21 H21B 107.6 . . ?
 C22 C21 C20 114.6(19) . . ?
 C22 C21 H21A 108.6 . . ?
 C22 C21 H21B 108.6 . . ?
 C21 C22 H22A 109.5 . . ?
 C21 C22 H22B 109.5 . . ?
 C21 C22 H22C 109.5 . . ?
 H22A C22 H22B 109.5 . . ?
 H22A C22 H22C 109.5 . . ?
 H22B C22 H22C 109.5 . . ?
 N1 C23 H23A 108.1 . . ?
 N1 C23 H23B 108.1 . . ?
 H23A C23 H23B 107.3 . . ?
 C24 C23 N1 116.7(12) . . ?
 C24 C23 H23A 108.1 . . ?
 C24 C23 H23B 108.1 . . ?
 C23 C24 H24A 107.7 . . ?
 C23 C24 H24B 107.7 . . ?
 H24A C24 H24B 107.1 . . ?
 C25 C24 C23 118.4(15) . . ?
 C25 C24 H24A 107.7 . . ?
 C25 C24 H24B 107.7 . . ?
 C24 C25 H25A 106.1 . . ?
 C24 C25 H25B 106.1 . . ?
 H25A C25 H25B 106.3 . . ?
 C26 C25 C24 124.8(18) . . ?
 C26 C25 H25A 106.1 . . ?
 C26 C25 H25B 106.1 . . ?
 C25 C26 H26A 109.5 . . ?
 C25 C26 H26B 109.5 . . ?
 C25 C26 H26C 109.5 . . ?
 H26A C26 H26B 109.5 . . ?
 H26A C26 H26C 109.5 . . ?
 H26B C26 H26C 109.5 . . ?
 N1 C27 H27A 107.7 . . ?
 N1 C27 H27B 107.7 . . ?
 H27A C27 H27B 107.1 . . ?
 C28 C27 N1 118.3(11) . . ?
 C28 C27 H27A 107.7 . . ?
 C28 C27 H27B 107.7 . . ?
 C27 C28 H28A 108.6 . . ?
 C27 C28 H28B 108.6 . . ?
 H28A C28 H28B 107.5 . . ?
 C29 C28 C27 114.8(15) . . ?
 C29 C28 H28A 108.6 . . ?
 C29 C28 H28B 108.6 . . ?
 C28 C29 H29A 107.8 . . ?
 C28 C29 H29B 107.8 . . ?
 H29A C29 H29B 107.1 . . ?
 C30 C29 C28 118.0(19) . . ?
 C30 C29 H29A 107.8 . . ?
 C30 C29 H29B 107.8 . . ?
 C29 C30 H30A 109.5 . . ?
 C29 C30 H30B 109.5 . . ?
 C29 C30 H30C 109.5 . . ?
 H30A C30 H30B 109.5 . . ?
 H30A C30 H30C 109.5 . . ?
 H30B C30 H30C 109.5 . . ?
 N1 C31 H31A 108.1 . . ?
 N1 C31 H31B 108.1 . . ?
 H31A C31 H31B 107.3 . . ?
 C32 C31 N1 116.6(11) . . ?
 C32 C31 H31A 108.1 . . ?
 C32 C31 H31B 108.1 . . ?
 C31 C32 H32A 108.2 . . ?
 C31 C32 H32B 108.2 . . ?
 H32A C32 H32B 107.3 . . ?
 C33 C32 C31 116.5(15) . . ?
 C33 C32 H32A 108.2 . . ?
 C33 C32 H32B 108.2 . . ?
 C32 C33 H33A 108.6 . . ?
 C32 C33 H33B 108.6 . . ?
 H33A C33 H33B 107.5 . . ?
 C34 C33 C32 115(2) . . ?
 C34 C33 H33A 108.6 . . ?
 C34 C33 H33B 108.6 . . ?
 C33 C34 H34A 109.5 . . ?
 C33 C34 H34B 109.5 . . ?
 C33 C34 H34C 109.5 . . ?
 H34A C34 H34B 109.5 . . ?
 H34A C34 H34C 109.5 . . ?
 H34B C34 H34C 109.5 . . ?
 C31' N1' C23' 109.5(15) . . ?
 C19' N1' C31' 111.3(15) . . ?
 C19' N1' C23' 108.9(16) . . ?
 C19' N1' C27' 105.5(14) . . ?
 C27' N1' C31' 109.3(15) . . ?
 C27' N1' C23' 112.3(16) . . ?
 N1' C31' H31C 107.9 . . ?
 N1' C31' H31D 107.9 . . ?
 H31C C31' H31D 107.2 . . ?
 C32' C31' N1' 117.5(15) . . ?
 C32' C31' H31C 107.9 . . ?
 C32' C31' H31D 107.9 . . ?
 C31' C32' H32C 108.6 . . ?
 C31' C32' H32D 108.6 . . ?
 H32C C32' H32D 107.5 . . ?
 C33' C32' C31' 115(2) . . ?
 C33' C32' H32C 108.6 . . ?
 C33' C32' H32D 108.6 . . ?
 C32' C33' H33C 107.9 . . ?
 C32' C33' H33D 107.9 . . ?
 H33C C33' H33D 107.2 . . ?
 C34' C33' C32' 118(2) . . ?
 C34' C33' H33C 107.9 . . ?
 C34' C33' H33D 107.9 . . ?
 C33' C34' H34D 109.5 . . ?
 C33' C34' H34E 109.5 . . ?
 C33' C34' H34F 109.5 . . ?
 H34D C34' H34E 109.5 . . ?
 H34D C34' H34F 109.5 . . ?
 H34E C34' H34F 109.5 . . ?
 N1' C23' H23C 109.1 . . ?
 N1' C23' H23D 109.1 . . ?
 H23C C23' H23D 107.8 . . ?
 C24' C23' N1' 112.7(16) . . ?
 C24' C23' H23C 109.1 . . ?
 C24' C23' H23D 109.1 . . ?
 C23' C24' H24C 108.4 . . ?
 C23' C24' H24D 108.4 . . ?
 H24C C24' H24D 107.5 . . ?
 C25' C24' C23' 115.5(19) . . ?
 C25' C24' H24C 108.4 . . ?
 C25' C24' H24D 108.4 . . ?
 C24' C25' H25C 108.2 . . ?
 C24' C25' H25D 108.2 . . ?
 H25C C25' H25D 107.4 . . ?
 C26' C25' C24' 116(2) . . ?
 C26' C25' H25C 108.2 . . ?
 C26' C25' H25D 108.2 . . ?
 C25' C26' H26D 109.5 . . ?
 C25' C26' H26E 109.5 . . ?
 C25' C26' H26F 109.5 . . ?
 H26D C26' H26E 109.5 . . ?
 H26D C26' H26F 109.5 . . ?
 H26E C26' H26F 109.5 . . ?
 N1' C19' H19C 108.3 . . ?
 N1' C19' H19D 108.3 . . ?
 H19C C19' H19D 107.4 . . ?
 C20' C19' N1' 115.8(15) . . ?
 C20' C19' H19C 108.3 . . ?
 C20' C19' H19D 108.3 . . ?
 C19' C20' H20C 108.8 . . ?
 C19' C20' H20D 108.8 . . ?
 H20C C20' H20D 107.7 . . ?
 C21' C20' C19' 114(2) . . ?
 C21' C20' H20C 108.8 . . ?
 C21' C20' H20D 108.8 . . ?
 C20' C21' H21C 107.7 . . ?
 C20' C21' H21D 107.7 . . ?
 H21C C21' H21D 107.1 . . ?
 C22' C21' C20' 119(3) . . ?
 C22' C21' H21C 107.7 . . ?
 C22' C21' H21D 107.7 . . ?
 C21' C22' H22D 109.5 . . ?
 C21' C22' H22E 109.5 . . ?
 C21' C22' H22F 109.5 . . ?
 H22D C22' H22E 109.5 . . ?
 H22D C22' H22F 109.5 . . ?
 H22E C22' H22F 109.5 . . ?
 N1' C27' H27C 108.2 . . ?
 N1' C27' H27D 108.2 . . ?
 H27C C27' H27D 107.4 . . ?
 C28' C27' N1' 116.4(14) . . ?
 C28' C27' H27C 108.2 . . ?
 C28' C27' H27D 108.2 . . ?
 C27' C28' H28C 109.3 . . ?
 C27' C28' H28D 109.3 . . ?
 H28C C28' H28D 108.0 . . ?
 C29' C28' C27' 111.6(16) . . ?
 C29' C28' H28C 109.3 . . ?
 C29' C28' H28D 109.3 . . ?
 C28' C29' H29C 107.8 . . ?
 C28' C29' H29D 107.8 . . ?
 H29C C29' H29D 107.2 . . ?
 C30' C29' C28' 118.0(19) . . ?
 C30' C29' H29C 107.8 . . ?
 C30' C29' H29D 107.8 . . ?
 C29' C30' H30D 109.5 . . ?
 C29' C30' H30E 109.5 . . ?
 C29' C30' H30F 109.5 . . ?
 H30D C30' H30E 109.5 . . ?
 H30D C30' H30F 109.5 . . ?
 H30E C30' H30F 109.5 . . ?

loop_
  _geom_torsion_atom_site_label_1
  _geom_torsion_atom_site_label_2
  _geom_torsion_atom_site_label_3
  _geom_torsion_atom_site_label_4
  _geom_torsion
  _geom_torsion_site_symmetry_1
  _geom_torsion_site_symmetry_2
  _geom_torsion_site_symmetry_3
  _geom_torsion_site_symmetry_4
  _geom_torsion_publ_flag
 V1 O1 P1 O20 -125(3) . . . . ?
 V1 O1 P1 O21 115(3) . . . . ?
 V1 O1 P1 C13 -13(4) . . . . ?
 O1 P1 O20 C14 160(3) . . . . ?
 O1 P1 O21 C15 -109(4) . . . . ?
 O7 V2 O2' P2 68(8) . . . . ?
 O11 V2 O2' P2 -23(8) . . . . ?
 O14 V2 O2' P2 157(8) . . . . ?
 O15 V2 O2' P2 -113(8) . . . . ?
 O20 P1 O21 C15 133(3) . . . . ?
 O21 P1 O20 C14 -77(3) . . . . ?
 C13 P1 O20 C14 37(3) . . . . ?
 C13 P1 O21 C15 24(4) . . . . ?
 O22 P2 O23 C18 -175(4) . . . . ?
 O22 P2 O2' V2 5(9) . . . . ?
 O23 P2 O22 C17 -22(4) . . . . ?
 O23 P2 O2' V2 134(8) . . . . ?
 C16 P2 O22 C17 -119(4) . . . . ?
 C16 P2 O23 C18 -65(3) . . . . ?
 C16 P2 O2' V2 -124(8) . . . . ?
 O2' P2 O22 C17 113(3) . . . . ?
 O2' P2 O23 C18 44(4) . . . . ?
 N1 C19 C20 C21 178.8(19) . . . . ?
 N1 C23 C24 C25 167(2) . . . . ?
 N1 C27 C28 C29 -176.6(15) . . . . ?
 N1 C31 C32 C33 171(2) . . . . ?
 C19 N1 C23 C24 -60.1(19) . . . . ?
 C19 N1 C27 C28 176.3(15) . . . . ?
 C19 N1 C31 C32 -51.4(17) . . . . ?
 C19 C20 C21 C22 177(2) . . . . ?
 C23 N1 C19 C20 -169.7(14) . . . . ?
 C23 N1 C27 C28 58.2(19) . . . . ?
 C23 N1 C31 C32 66.2(17) . . . . ?
 C23 C24 C25 C26 32(4) . . . . ?
 C27 N1 C19 C20 69.7(17) . . . . ?
 C27 N1 C23 C24 58(2) . . . . ?
 C27 N1 C31 C32 -171.7(14) . . . . ?
 C27 C28 C29 C30 82(3) . . . . ?
 C31 N1 C19 C20 -52.2(17) . . . . ?
 C31 N1 C23 C24 180.0(15) . . . . ?
 C31 N1 C27 C28 -61.5(18) . . . . ?
 C31 C32 C33 C34 -164(3) . . . . ?
 N1' C31' C32' C33' 136(2) . . . . ?
 N1' C23' C24' C25' 163(2) . . . . ?
 N1' C19' C20' C21' 166(3) . . . . ?
 N1' C27' C28' C29' 175(2) . . . . ?
 C31' N1' C23' C24' 60(3) . . . . ?
 C31' N1' C19' C20' 52(3) . . . . ?
 C31' N1' C27' C28' -177.2(19) . . . . ?
 C31' C32' C33' C34' 93(5) . . . . ?
 C23' N1' C31' C32' 170(2) . . . . ?
 C23' N1' C19' C20' -69(3) . . . . ?
 C23' N1' C27' C28' -56(2) . . . . ?
 C23' C24' C25' C26' -126(4) . . . . ?
 C19' N1' C31' C32' 50(3) . . . . ?
 C19' N1' C23' C24' -178(2) . . . . ?
 C19' N1' C27' C28' 63(2) . . . . ?
 C19' C20' C21' C22' 149(5) . . . . ?
 C27' N1' C31' C32' -67(3) . . . . ?
 C27' N1' C23' C24' -61(3) . . . . ?
 C27' N1' C19' C20' 170(2) . . . . ?
 C27' C28' C29' C30' -178(3) . . . . ?

_shelx_res_file
;
TITL mataf35_a.res in Pbca
    mataf35.res
    created by SHELXL-2018/3 at 09:51:59 on 09-Dec-2021
REM Old TITL MATAF35_auto in Pbcm
REM SHELXT solution in Pbca: R1 0.272, Rweak 0.033, Alpha 0.074
REM <I/s> 3.924 for 861 systematic absences, Orientation as input
REM Formula found by SHELXT: C16 N8 O13 P18 V6
CELL 1.54184 18.5555 18.4383 28.8001 90 90 90
ZERR 8 0.0003 0.0003 0.0005 0 0 0
LATT 1
SYMM 0.5-X,-Y,0.5+Z
SYMM -X,0.5+Y,0.5-Z
SYMM 0.5+X,0.5-Y,-Z
SFAC C H N O P V
UNIT 248 648 8 168 8 48
SIMU 0.02 0.04 1.4
DFIX 1.58 P1 O21 P1 O20 P2 O23 P2 O22
DFIX 1.8 P1 C13 P2 C16
DFIX 1.44 O21 C15 O20 C14 O23 C18 O22 C17
SADI 0.04 P1 C15 P1 C14 P2 C18 P2 C17
DFIX 1.6 0.01 V1 O1' V2 O2'
SIMU 0.002 0.004 2 O1 O1'
SIMU 0.002 0.004 2 O2 O2'
ISOR 0.01 0.02 O2 O2' C15
ISOR 0.02 0.04 C13 C14 C18
RIGU 0.001 0.001 O1 P1 > C15
RIGU 0.001 0.001 O2 P2 > C18
SADI 0.01 O9 C3 O9 C3'
RIGU 0.001 0.001 O9 C3 C3'
SADI 0.01 O12 C6 O12 C6'
SADI 0.01 O14 C8 O14 C8'
RIGU 0.001 0.001 O14 C8'
SADI 0.01 O16 C10 O16 C10'
SIMU 0.01 0.02 2 O17 C11
ISOR 0.02 0.04 C26' C30
RIGU C27 C28 C29 C30
RIGU C23 C24 C25 C26
RIGU C23' C24' C25' C26'

L.S. 12
PLAN  24
SIZE 0.126 0.09 0.083
TEMP -173
CONF
BOND
list 4
MORE -1
BOND $H
fmap 2
acta
TWIN 0 1 0 1 0 0 0 0 -1 2
OMIT 1 4 1
REM <olex2.extras>
REM <HklSrc "%.\\MATAF35.hkl">
REM </olex2.extras>

WGHT    0.096700   27.225000
BASF   0.06210
FVAR       0.08578   0.68277   0.60699   0.59339
V1    6    0.643746    0.733476    0.372789    11.00000    0.05194    0.05476 =
         0.08552   -0.00142   -0.00407    0.00106
V2    6    0.557035    0.878524    0.382331    11.00000    0.06338    0.06924 =
         0.11118    0.01417    0.01411    0.01338
V3    6    0.525625    0.774270    0.295123    11.00000    0.05449    0.10632 =
         0.07695    0.00937   -0.00103    0.01382
V4    6    0.496993    0.641627    0.368587    11.00000    0.05046    0.06125 =
         0.09408   -0.01754    0.00015   -0.00735
V5    6    0.530207    0.750789    0.456176    11.00000    0.06492    0.05988 =
         0.07471   -0.00597   -0.00171   -0.00763
V6    6    0.406647    0.793606    0.378820    11.00000    0.04472    0.07709 =
         0.09659    0.00030    0.00454    0.00939
PART -1
O1    4    0.747563    0.707421    0.368132    10.50000    0.03050    0.07283 =
         0.11229    0.00650   -0.00137   -0.00332
O2    4    0.582115    0.984919    0.384531    10.50000    0.09088    0.03403 =
         0.13137    0.00227    0.01769   -0.02365
PART 0
O3    4    0.525853    0.781890    0.239445    11.00000    0.07534    0.16911 =
         0.08653    0.01610    0.00536    0.02918
O4    4    0.474090    0.557717    0.365347    11.00000    0.07118    0.06979 =
         0.14826   -0.03352    0.01018   -0.01753
O5    4    0.531844    0.742857    0.511086    11.00000    0.09622    0.08878 =
         0.08280   -0.00353   -0.00793   -0.00735
O6    4    0.323334    0.816019    0.380694    11.00000    0.05444    0.10375 =
         0.12905    0.00557    0.00975    0.01461
O7    4    0.656299    0.839734    0.379587    11.00000    0.05013    0.05738 =
         0.11144    0.00003    0.00314   -0.00548
O8    4    0.629318    0.746825    0.305517    11.00000    0.04895    0.08233 =
         0.07900    0.00571    0.00607    0.00821
O9    4    0.604048    0.633447    0.366913    11.00000    0.04919    0.05005 =
         0.12308   -0.01023   -0.00079    0.00374
O10   4    0.632695    0.726981    0.440637    11.00000    0.05837    0.07365 =
         0.08990   -0.00075   -0.01697   -0.00677
O11   4    0.551410    0.875888    0.313133    11.00000    0.06555    0.08398 =
         0.10959    0.02867    0.01109    0.01990
O12   4    0.500168    0.668917    0.302273    11.00000    0.06295    0.10210 =
         0.08692   -0.02583   -0.00441   -0.00103
O13   4    0.504489    0.650355    0.437418    11.00000    0.06764    0.05626 =
         0.09445    0.00398   -0.00377   -0.00756
O14   4    0.555629    0.856151    0.449298    11.00000    0.07504    0.05607 =
         0.10648   -0.02144    0.00283   -0.01307
O15   4    0.451796    0.891525    0.384370    11.00000    0.06424    0.06224 =
         0.11800    0.00828    0.02134    0.01487
O16   4    0.424008    0.799322    0.310264    11.00000    0.05228    0.13089 =
         0.08702    0.01283   -0.00245    0.01997
O17   4    0.399009    0.687076    0.373002    11.00000    0.04463    0.07553 =
         0.11436   -0.01411   -0.00964   -0.01046
O18   4    0.426758    0.778390    0.446641    11.00000    0.06018    0.06807 =
         0.09518   -0.00859    0.01949   -0.00491
O19   4    0.528907    0.763568    0.376356    11.00000    0.04530    0.04932 =
         0.07789   -0.00347    0.00047   -0.00026
C1    1    0.713441    0.881796    0.359407    11.00000    0.06462    0.08636 =
         0.36645   -0.01719    0.05799   -0.02270
AFIX 137
H1A   2    0.755790    0.850884    0.354743    11.00000   -1.50000
H1B   2    0.725906    0.921874    0.380264    11.00000   -1.50000
H1C   2    0.697611    0.901324    0.329448    11.00000   -1.50000
AFIX   0
C2    1    0.682898    0.762658    0.272528    11.00000    0.06645    0.21791 =
         0.11627    0.06069    0.01944    0.02355
AFIX 137
H2A   2    0.672566    0.809592    0.258012    11.00000   -1.50000
H2B   2    0.683494    0.724738    0.248687    11.00000   -1.50000
H2C   2    0.729983    0.764682    0.287887    11.00000   -1.50000
AFIX   0
PART 1
C3    1    0.632375    0.589690    0.330323    10.50000    0.07113    0.07680 =
         0.17066   -0.04390    0.03313   -0.01671
AFIX 137
H3A   2    0.629867    0.616529    0.300997    10.50000   -1.50000
H3B   2    0.604023    0.545030    0.327737    10.50000   -1.50000
H3C   2    0.682682    0.577471    0.337114    10.50000   -1.50000
AFIX   0
PART 0
C4    1    0.688464    0.751611    0.470072    11.00000    0.07502    0.17463 =
         0.09787   -0.01240   -0.02108   -0.02743
PART 2
AFIX   3
H4BD  2    0.721973    0.711701    0.476312   -21.00000   -1.20000
H4BE  2    0.667754    0.768761    0.499382   -21.00000   -1.20000
H4BF  2    0.714353    0.791451    0.454942   -21.00000   -1.20000
PART 1
H4AA  2    0.680743    0.802911    0.477452    21.00000   -1.20000
H4AB  2    0.734973    0.745851    0.454372    21.00000   -1.20000
H4AC  2    0.688363    0.723161    0.498812    21.00000   -1.20000
AFIX   0
PART 0
C5    1    0.520668    0.935333    0.289245    11.00000    0.13080    0.09954 =
         0.14142    0.04604   -0.00933    0.01914
AFIX 137
H5A   2    0.470862    0.942307    0.299649    11.00000   -1.50000
H5B   2    0.521162    0.925650    0.255789    11.00000   -1.50000
H5C   2    0.548677    0.979234    0.295746    11.00000   -1.50000
AFIX   0
PART 1
C6    1    0.457517    0.630768    0.265422    10.50000    0.16025    0.26525 =
         0.17992   -0.01546   -0.02903   -0.09461
AFIX 137
H6A   2    0.490437    0.605359    0.244365    10.50000   -1.50000
H6B   2    0.429316    0.666352    0.247850    10.50000   -1.50000
H6C   2    0.424917    0.595656    0.279961    10.50000   -1.50000
AFIX   0
PART 0
C7    1    0.532077    0.592581    0.464172    11.00000    0.12193    0.06862 =
         0.12918    0.02048   -0.02108   -0.00168
AFIX 137
H7A   2    0.584785    0.592185    0.462028    11.00000   -1.50000
H7B   2    0.512942    0.546574    0.452411    11.00000   -1.50000
H7C   2    0.517667    0.598855    0.496661    11.00000   -1.50000
AFIX   0
PART 1
C8    1    0.547522    0.904475    0.486828    21.00000    0.16411    0.06475 =
         0.13870   -0.03754    0.05357   -0.01605
AFIX 137
H8A   2    0.577062    0.947722    0.481437    21.00000   -1.50000
H8B   2    0.563068    0.880685    0.515561    21.00000   -1.50000
H8C   2    0.496797    0.918631    0.489592    21.00000   -1.50000
AFIX   0
PART 0
C9    1    0.414667    0.945374    0.409163    11.00000    0.09922    0.08249 =
         0.29639   -0.03482    0.06824    0.02014
AFIX 137
H9A   2    0.419942    0.936600    0.442551    11.00000   -1.50000
H9B   2    0.363482    0.944053    0.400817    11.00000   -1.50000
H9C   2    0.434655    0.993065    0.401429    11.00000   -1.50000
AFIX   0
PART 1
C10   1    0.368614    0.791609    0.276792    31.00000    0.08197    0.18617 =
         0.11113   -0.02849   -0.02901    0.01428
AFIX 137
H10A  2    0.376422    0.826267    0.251489    31.00000   -1.50000
H10B  2    0.321830    0.801082    0.291371    31.00000   -1.50000
H10C  2    0.369261    0.742140    0.264355    31.00000   -1.50000
AFIX   0
PART 0
C11   1    0.341629    0.653750    0.348759    11.00000    0.08093    0.14716 =
         0.26960    0.00072   -0.04829   -0.03331
AFIX 137
H11A  2    0.310706    0.691174    0.335088    11.00000   -1.50000
H11B  2    0.313311    0.624104    0.370317    11.00000   -1.50000
H11C  2    0.361095    0.622872    0.324065    11.00000   -1.50000
AFIX   0
C12   1    0.373234    0.740545    0.472610    11.00000    0.08566    0.14005 =
         0.12779    0.00561    0.03946   -0.01200
AFIX 137
H12A  2    0.350886    0.703446    0.452952    11.00000   -1.50000
H12B  2    0.336332    0.774828    0.483139    11.00000   -1.50000
H12C  2    0.395694    0.717346    0.499590    11.00000   -1.50000
AFIX   0
PART -1
P1    5    0.802798    0.650763    0.376237    10.50000    0.05492    0.06964 =
         0.13331   -0.00772   -0.01336    0.00834
O20   4    0.859419    0.685235    0.406196    10.50000    0.10990    0.08931 =
         0.27195   -0.05332   -0.10612    0.03935
O21   4    0.838434    0.621095    0.329881    10.50000    0.12034    0.21624 =
         0.15079   -0.01989    0.00121    0.09357
C13   1    0.777790    0.575629    0.411091    10.50000    0.13955    0.11854 =
         0.29957    0.09380    0.04221    0.03166
AFIX  33
H13A  2    0.818679    0.542258    0.413814    10.50000   -1.50000
H13B  2    0.763834    0.592689    0.442038    10.50000   -1.50000
H13C  2    0.737030    0.550400    0.396690    10.50000   -1.50000
AFIX   0
C14   1    0.908913    0.643960    0.432978    10.50000    0.14787    0.13827 =
         0.26204   -0.06489   -0.12497    0.06784
AFIX  33
H14A  2    0.941104    0.676776    0.449900    10.50000   -1.50000
H14B  2    0.882370    0.613748    0.455143    10.50000   -1.50000
H14C  2    0.937414    0.612879    0.412369    10.50000   -1.50000
AFIX   0
C15   1    0.825442    0.550131    0.311090    10.50000    0.35724    0.25984 =
         0.31803   -0.08698   -0.00136    0.03398
AFIX  33
H15A  2    0.853213    0.544063    0.282408    10.50000   -1.50000
H15B  2    0.840279    0.513324    0.333701    10.50000   -1.50000
H15C  2    0.773971    0.544586    0.304341    10.50000   -1.50000
AFIX   0
PART -2
P2    5    0.611432    1.051373    0.385399    10.50000    0.11281    0.06907 =
         0.17886   -0.00651    0.00806   -0.01974
O22   4    0.644112    1.088296    0.339685    10.50000    0.26906    0.12981 =
         0.20242    0.01259    0.06981   -0.00839
O23   4    0.561755    1.111971    0.402458    10.50000    0.16499    0.10507 =
         0.31624   -0.03005    0.07716   -0.00455
C16   1    0.671842    1.064160    0.431301    10.50000    0.11973    0.25492 =
         0.19132   -0.01853    0.05944   -0.06787
AFIX  33
H16A  2    0.711725    1.029601    0.428466    10.50000   -1.50000
H16B  2    0.690785    1.113749    0.430297    10.50000   -1.50000
H16C  2    0.646859    1.056295    0.460855    10.50000   -1.50000
AFIX   0
C17   1    0.618991    1.146546    0.310021    10.50000    0.33806    0.12590 =
         0.22174   -0.00726   -0.10250   -0.08620
AFIX  33
H17A  2    0.653740    1.154413    0.284895    10.50000   -1.50000
H17B  2    0.572088    1.133524    0.296784    10.50000   -1.50000
H17C  2    0.614160    1.191087    0.328325    10.50000   -1.50000
AFIX   0
C18   1    0.522611    1.107165    0.446514    10.50000    0.27240    0.24396 =
         0.30704   -0.05114    0.10218   -0.00196
AFIX  33
H18A  2    0.493968    1.151263    0.451015    10.50000   -1.50000
H18B  2    0.490596    1.064903    0.445910    10.50000   -1.50000
H18C  2    0.557076    1.102113    0.472094    10.50000   -1.50000
AFIX   0
O1'   4    0.729118    0.710424    0.371349    10.50000    0.03379    0.07394 =
         0.11314    0.00464    0.00030   -0.00090
O2'   4    0.579550    0.963377    0.390760    10.50000    0.09236    0.03820 =
         0.13127    0.00261    0.01884   -0.02165
PART 2
C3'   1    0.643890    0.571362    0.380564    10.50000    0.08170    0.06696 =
         0.34550    0.03601   -0.03243    0.01208
AFIX 137
H3'A  2    0.675090    0.555946    0.354944    10.50000   -1.50000
H3'B  2    0.610582    0.532018    0.388494    10.50000   -1.50000
H3'C  2    0.673527    0.583223    0.407686    10.50000   -1.50000
AFIX   0
C6'   1    0.530345    0.612135    0.270420    10.50000    0.14731    0.05994 =
         0.08430   -0.03282    0.02778   -0.00170
AFIX 137
H6'A  2    0.582920    0.610776    0.273537    10.50000   -1.50000
H6'B  2    0.517551    0.623859    0.238270    10.50000   -1.50000
H6'C  2    0.510274    0.564682    0.278648    10.50000   -1.50000
AFIX   0
C8'   1    0.611541    0.884981    0.477013   -21.00000    0.10898    0.09520 =
         0.15195   -0.03004   -0.02811   -0.02862
AFIX 137
H8'A  2    0.658268    0.871201    0.463833   -21.00000   -1.50000
H8'B  2    0.607535    0.865770    0.508635   -21.00000   -1.50000
H8'C  2    0.607602    0.937969    0.477795   -21.00000   -1.50000
AFIX   0
C10'  1    0.379891    0.846091    0.283471   -31.00000    0.06425    0.19886 =
         0.10157    0.01909   -0.01872    0.03454
AFIX 137
H10D  2    0.371264    0.891078    0.300718   -31.00000   -1.50000
H10E  2    0.333775    0.822198    0.277061   -31.00000   -1.50000
H10F  2    0.404134    0.857332    0.254108   -31.00000   -1.50000
AFIX   0

SAME 0.02 0.04 N1 C23 > C26
SAME 0.02 0.04 N1 C31 > C34
SAME 0.02 0.04 N1' C23' > C26'
SAME 0.02 0.04 N1' C27' > C30'
SAME 0.02 0.04 N1' C19' > C22'
SAME 0.02 0.04 N1' C31' > C34'
SAME 0.02 0.04 N1 C27 > C30
PART 1
N1    3    0.618526    0.863918    0.125007    41.00000    0.06898    0.07594 =
         0.07576   -0.00255   -0.01273    0.02455
C19   1    0.626744    0.917432    0.164876    41.00000    0.09198    0.09029 =
         0.07564   -0.00442   -0.01046    0.04223
AFIX  23
H19A  2    0.607262    0.964830    0.154715    41.00000   -1.20000
H19B  2    0.596593    0.900423    0.191061    41.00000   -1.20000
AFIX   0
C20   1    0.700834    0.928959    0.182275    41.00000    0.11605    0.07570 =
         0.08880   -0.00875   -0.01866    0.01108
AFIX  23
H20A  2    0.719946    0.881758    0.193084    41.00000   -1.20000
H20B  2    0.731241    0.944967    0.155954    41.00000   -1.20000
AFIX   0
C21   1    0.708789    0.981660    0.220052    41.00000    0.19097    0.09116 =
         0.10954    0.00339   -0.02445    0.01756
AFIX  23
H21A  2    0.692783    1.029738    0.208745    41.00000   -1.20000
H21B  2    0.676412    0.967421    0.245809    41.00000   -1.20000
AFIX   0
C22   1    0.781539    0.988470    0.238084    41.00000    0.22410    0.11826 =
         0.21821   -0.02730   -0.12013   -0.03205
AFIX  33
H22A  2    0.782220    1.024544    0.263070    41.00000   -1.50000
H22B  2    0.797553    0.941517    0.250242    41.00000   -1.50000
H22C  2    0.813953    1.003945    0.213112    41.00000   -1.50000
AFIX   0
C23   1    0.541855    0.870611    0.106734    41.00000    0.06087    0.11760 =
         0.09038    0.00740    0.00085    0.02727
AFIX  23
H23A  2    0.535211    0.920577    0.094902    41.00000   -1.20000
H23B  2    0.536592    0.837290    0.079993    41.00000   -1.20000
AFIX   0
C24   1    0.482708    0.855005    0.140194    41.00000    0.06685    0.17338 =
         0.12559    0.02576    0.01767    0.02400
AFIX  23
H24A  2    0.482931    0.802199    0.146414    41.00000   -1.20000
H24B  2    0.494600    0.879604    0.169773    41.00000   -1.20000
AFIX   0
C25   1    0.409650    0.875443    0.127584    41.00000    0.07400    0.21965 =
         0.15923   -0.01713   -0.00109    0.03932
AFIX  23
H25A  2    0.377382    0.843047    0.145452    41.00000   -1.20000
H25B  2    0.402199    0.924870    0.140125    41.00000   -1.20000
AFIX   0
C26   1    0.382041    0.876539    0.081092    41.00000    0.12833    0.15645 =
         0.13772   -0.01001   -0.00892    0.02268
AFIX  33
H26A  2    0.331551    0.892119    0.081543    41.00000   -1.50000
H26B  2    0.410380    0.910434    0.062288    41.00000   -1.50000
H26C  2    0.385320    0.827811    0.067668    41.00000   -1.50000
AFIX   0
C27   1    0.633492    0.788812    0.143427    41.00000    0.07299    0.07259 =
         0.08141    0.01531   -0.00301    0.00931
AFIX  23
H27A  2    0.683723    0.788065    0.155004    41.00000   -1.20000
H27B  2    0.601659    0.780796    0.170532    41.00000   -1.20000
AFIX   0
C28   1    0.624422    0.726270    0.111528    41.00000    0.12315    0.08053 =
         0.11687    0.00336   -0.03093    0.00763
AFIX  23
H28A  2    0.575070    0.727740    0.098500    41.00000   -1.20000
H28B  2    0.658602    0.731809    0.085372    41.00000   -1.20000
AFIX   0
C29   1    0.635984    0.654710    0.132975    41.00000    0.10678    0.07579 =
         0.15527    0.01545   -0.02064   -0.00166
AFIX  23
H29A  2    0.649407    0.620335    0.108025    41.00000   -1.20000
H29B  2    0.677927    0.658670    0.154069    41.00000   -1.20000
AFIX   0
C30   1    0.577362    0.623068    0.158845    41.00000    0.22566    0.19006 =
         0.28010    0.04448    0.05447   -0.07105
AFIX  33
H30A  2    0.592269    0.575829    0.171133    41.00000   -1.50000
H30B  2    0.564310    0.655188    0.184620    41.00000   -1.50000
H30C  2    0.535662    0.616680    0.138368    41.00000   -1.50000
AFIX   0
C31   1    0.669056    0.882089    0.085301    41.00000    0.05560    0.08537 =
         0.07525   -0.00211   -0.00543    0.02285
AFIX  23
H31A  2    0.718875    0.870978    0.095340    41.00000   -1.20000
H31B  2    0.657653    0.849526    0.058976    41.00000   -1.20000
AFIX   0
C32   1    0.667437    0.958019    0.068073    41.00000    0.09683    0.10357 =
         0.09852    0.01206    0.01589    0.02223
AFIX  23
H32A  2    0.619958    0.966629    0.053394    41.00000   -1.20000
H32B  2    0.670994    0.990858    0.095173    41.00000   -1.20000
AFIX   0
C33   1    0.723412    0.978376    0.034850    41.00000    0.12738    0.20446 =
         0.13343    0.01969    0.00014   -0.01133
AFIX  23
H33A  2    0.769837    0.957683    0.045406    41.00000   -1.20000
H33B  2    0.711814    0.956192    0.004452    41.00000   -1.20000
AFIX   0
C34   1    0.732364    1.055080    0.028442    41.00000    0.34944    0.13430 =
         0.23067   -0.00759   -0.03650    0.01955
AFIX  33
H34A  2    0.770728    1.063908    0.005748    41.00000   -1.50000
H34B  2    0.687169    1.076095    0.017085    41.00000   -1.50000
H34C  2    0.745305    1.077588    0.058119    41.00000   -1.50000
AFIX   0

PART 2
N1'   3    0.625513    0.882410    0.125037   -41.00000    0.06931    0.07070 =
         0.06904    0.01174    0.00914    0.02564
C31'  1    0.633939    0.940866    0.088099   -41.00000    0.07405    0.09880 =
         0.08746    0.01251   -0.00594    0.01996
AFIX  23
H31C  2    0.604115    0.926854    0.061045   -41.00000   -1.20000
H31D  2    0.613624    0.986493    0.100630   -41.00000   -1.20000
AFIX   0
C32'  1    0.708284    0.956506    0.071028   -41.00000    0.10065    0.14092 =
         0.10032    0.03202    0.01290    0.00657
AFIX  23
H32C  2    0.725475    1.001745    0.085864   -41.00000   -1.20000
H32D  2    0.740530    0.916770    0.081169   -41.00000   -1.20000
AFIX   0
C33'  1    0.714570    0.964454    0.020436   -41.00000    0.12972    0.22112 =
         0.12459    0.01930   -0.00757   -0.03976
AFIX  23
H33C  2    0.761672    0.944098    0.010903   -41.00000   -1.20000
H33D  2    0.676708    0.934214    0.005884   -41.00000   -1.20000
AFIX   0
C34'  1    0.709000    1.036543    0.001389   -41.00000    0.35239    0.08169 =
         0.10033   -0.00142    0.00231   -0.00375
AFIX  33
H34D  2    0.714069    1.034342   -0.032452   -41.00000   -1.50000
H34E  2    0.661911    1.057184    0.009316   -41.00000   -1.50000
H34F  2    0.747234    1.067109    0.014356   -41.00000   -1.50000
AFIX   0
C23'  1    0.548331    0.883833    0.144062   -41.00000    0.06751    0.13552 =
         0.11051    0.00394    0.02215    0.02574
AFIX  23
H23C  2    0.543568    0.846550    0.168607   -41.00000   -1.20000
H23D  2    0.539058    0.931730    0.158402   -41.00000   -1.20000
AFIX   0
C24'  1    0.493053    0.870135    0.107340   -41.00000    0.07479    0.15177 =
         0.11217   -0.00259    0.02198    0.02959
AFIX  23
H24C  2    0.488444    0.914408    0.088121   -41.00000   -1.20000
H24D  2    0.510832    0.830838    0.086908   -41.00000   -1.20000
AFIX   0
C25'  1    0.421350    0.850082    0.124237   -41.00000    0.06363    0.20158 =
         0.15921    0.00784    0.02400    0.03420
AFIX  23
H25C  2    0.423688    0.845384    0.158447   -41.00000   -1.20000
H25D  2    0.387822    0.890351    0.117141   -41.00000   -1.20000
AFIX   0
C26'  1    0.391468    0.784487    0.105738   -41.00000    0.23696    0.26791 =
         0.30411   -0.02242    0.00884   -0.07354
AFIX  33
H26D  2    0.343706    0.776221    0.119264   -41.00000   -1.50000
H26E  2    0.387145    0.788746    0.071934   -41.00000   -1.50000
H26F  2    0.423120    0.743641    0.113366   -41.00000   -1.50000
AFIX   0
C19'  1    0.677635    0.893885    0.164801   -41.00000    0.09408    0.08120 =
         0.07763    0.00235   -0.00565    0.02206
AFIX  23
H19C  2    0.666578    0.857982    0.189349   -41.00000   -1.20000
H19D  2    0.726959    0.883620    0.153463   -41.00000   -1.20000
AFIX   0
C20'  1    0.677258    0.967636    0.186134   -41.00000    0.13332    0.07909 =
         0.10989    0.00594   -0.02869    0.00513
AFIX  23
H20C  2    0.699834    1.002190    0.164210   -41.00000   -1.20000
H20D  2    0.626665    0.983039    0.190811   -41.00000   -1.20000
AFIX   0
C21'  1    0.715037    0.971699    0.230469   -41.00000    0.20967    0.09569 =
         0.11391    0.01153   -0.03778    0.01484
AFIX  23
H21C  2    0.679868    0.960206    0.255250   -41.00000   -1.20000
H21D  2    0.751887    0.932874    0.230802   -41.00000   -1.20000
AFIX   0
C22'  1    0.750076    1.038245    0.242823   -41.00000    0.28032    0.13895 =
         0.24936   -0.02211   -0.10149   -0.02588
AFIX  33
H22D  2    0.772996    1.032922    0.273289   -41.00000   -1.50000
H22E  2    0.786784    1.049919    0.219527   -41.00000   -1.50000
H22F  2    0.714404    1.077388    0.244098   -41.00000   -1.50000
AFIX   0
C27'  1    0.645149    0.809390    0.104412   -41.00000    0.06940    0.08381 =
         0.08359    0.00002   -0.01276    0.03019
AFIX  23
H27C  2    0.615132    0.801611    0.076433   -41.00000   -1.20000
H27D  2    0.696014    0.811450    0.094119   -41.00000   -1.20000
AFIX   0
C28'  1    0.636462    0.744876    0.135612   -41.00000    0.09579    0.07574 =
         0.11040   -0.00297   -0.00843    0.01129
AFIX  23
H28C  2    0.669736    0.749487    0.162320   -41.00000   -1.20000
H28D  2    0.586610    0.743732    0.147836   -41.00000   -1.20000
AFIX   0
C29'  1    0.651552    0.676325    0.110827   -41.00000    0.11854    0.06374 =
         0.13924   -0.00760   -0.03390    0.00307
AFIX  23
H29C  2    0.619825    0.674389    0.083218   -41.00000   -1.20000
H29D  2    0.701832    0.678391    0.099405   -41.00000   -1.20000
AFIX   0
C30'  1    0.642761    0.608907    0.136144   -41.00000    0.10170    0.06021 =
         0.19366    0.01730    0.00069    0.01400
AFIX  33
H30D  2    0.654429    0.568012    0.115752   -41.00000   -1.50000
H30E  2    0.675144    0.608588    0.163025   -41.00000   -1.50000
H30F  2    0.592770    0.604568    0.146764   -41.00000   -1.50000
AFIX   0
HKLF 4


REM  mataf35_a.res in Pbca
REM wR2 = 0.245954, GooF = S = 1.03222, Restrained GooF = 1.03693 for all data
REM R1 = 0.084362 for 7074 Fo > 4sig(Fo) and 0.121143 for all 10841 data
REM 821 parameters refined using 590 restraints

END

WGHT      0.0967     27.2403

REM Highest difference peak  0.761,  deepest hole -0.375,  1-sigma level  0.080
Q1    1   0.5750  0.8826  0.4110  11.00000  0.05    0.76
Q2    1   0.5755  0.8947  0.3396  11.00000  0.05    0.52
Q3    1   0.5378  0.8189  0.3029  11.00000  0.05    0.52
Q4    1   0.9109  0.5724  0.4181  11.00000  0.05    0.51
Q5    1   0.3441  0.6452  0.4034  11.00000  0.05    0.48
Q6    1   0.6969  1.1212  0.4499  11.00000  0.05    0.44
Q7    1   0.3929  0.9151  0.1687  11.00000  0.05    0.40
Q8    1   0.6541  0.7292  0.3388  11.00000  0.05    0.40
Q9    1   0.7819  0.5787  0.3789  11.00000  0.05    0.39
Q10   1   0.5528  1.1667  0.3892  11.00000  0.05    0.38
Q11   1   0.4386  0.6744  0.1272  11.00000  0.05    0.38
Q12   1   0.4026  0.7842  0.4146  11.00000  0.05    0.36
Q13   1   0.6483  0.7280  0.4099  11.00000  0.05    0.35
Q14   1   0.5468  0.7493  0.4186  11.00000  0.05    0.34
Q15   1   0.5348  0.7583  0.2908  11.00000  0.05    0.34
Q16   1   0.5491  0.8619  0.3776  11.00000  0.05    0.34
Q17   1   0.5277  0.7582  0.3562  11.00000  0.05    0.33
Q18   1   0.4844  0.6634  0.3364  11.00000  0.05    0.33
Q19   1   0.5119  0.7559  0.3285  11.00000  0.05    0.33
Q20   1   0.5477  0.6350  0.3821  11.00000  0.05    0.32
Q21   1   0.5529  1.0993  0.3615  11.00000  0.05    0.32
Q22   1   0.6332  1.1919  0.2914  11.00000  0.05    0.32
Q23   1   0.5370  0.7430  0.4812  11.00000  0.05    0.32
Q24   1   0.5274  0.7612  0.2328  11.00000  0.05    0.30
;
_shelx_res_checksum                23708
_shelx_hkl_file
;
   0   0  -3    0.19    0.07
   0   0  -4 9999.00   69.04
   0   0   5    0.04    0.20
   0   0  -5    0.00    0.11
   0   0   6   16.72    0.43
   0   0   7   -0.13    0.30
   0   0   8 3016.41   21.44
   0   0   9    0.11    0.34
   0   0  10   19.52    0.66
   0   0  11    0.29    0.45
   0   0  12 5389.00   38.36
   0   0 -12 5419.25   37.67
   0   0  13    0.19    0.54
   0   0  13    0.04    0.39
   0   0 -13   -0.02    0.25
   0   0  14   32.50    1.01
   0   0  14   30.99    0.77
   0   0  15   -0.03    0.61
   0   0  15    0.38    0.44
   0   0  16 1178.76    9.60
   0   0  16 1171.12    8.97
   0   0  17    0.41    0.66
   0   0  17    0.02    0.39
   0   0  18    4.98    0.80
   0   0  19    0.29    0.78
   0   0  20   79.72    1.85
   0   0  21    0.30    0.55
   0   0  22    4.52    0.62
   0   0  23    0.43    0.65
   0   0  24  144.18    1.78
   0   0  25   -0.04    0.56
   0   0  25   -0.06    0.73
   0   0  26    0.75    0.61
   0   0  26    3.37    0.80
   0   0  27    0.44    0.62
   0   0  27   -0.48    0.79
   0   0  28   38.46    0.94
   0   0  28   37.53    1.14
   0   0  29   -0.22    0.58
   0   0  29   -0.54    0.74
   0   0  29   -0.95    0.77
   0   0  30    2.04    0.56
   0   0  30    1.69    0.71
   0   0  30    3.10    0.77
   0   0  31   -1.09    0.66
   0   0  31   -0.86    0.51
   0   0  32    0.99    0.61
   0   0  32    0.26    0.47
   0   0  33    0.10    0.52
   0   0  33    0.10    0.40
   0   0  34    0.92    0.34
   0   0  35   -0.23    0.26
   0   1  -2   30.96    0.36
   0  -1   3    0.03    0.08
   0  -1  -3    0.08    0.07
   0   1   3    0.06    0.11
   0   1  -3    0.09    0.13
   0  -1   4    0.80    0.10
   0  -1  -4    0.46    0.08
   0   1   4    0.38    0.19
   0   1   4    0.45    0.14
   0   1   5   -0.03    0.23
   0   1   5    0.13    0.17
   0  -1   5    0.02    0.09
   0  -1  -5   -0.07    0.08
   0  -1   6    3.79    0.12
   0  -1  -6    3.56    0.11
   0   1   6    2.85    0.24
   0   1   6    3.00    0.29
   0  -1   7   -0.07    0.30
   0   1   7   -0.01    0.28
   0   1   7   -0.01    0.23
   0   1   8    0.20    0.31
   0   1   8    0.16    0.25
   0  -1   8    0.45    0.33
   0   1  -8    0.58    0.25
   0  -1  -8    0.89    0.13
   0   1   9    0.04    0.27
   0  -1   9    0.25    0.37
   0   1   9    0.02    0.35
   0   1  -9   -0.03    0.25
   0  -1  10    3.30    0.45
   0   1  10    2.52    0.33
   0   1  10    2.95    0.46
   0   1  11   -0.02    0.30
   0  -1  11   -0.21    0.45
   0   1  11   -0.20    0.43
   0   1 -11   -0.11    0.28
   0   1  12    0.48    0.51
   0   1  12    0.23    0.35
   0  -1  12    0.33    0.50
   0   1 -12    0.41    0.30
   0  -1  13   -0.09    0.56
   0   1  13    0.12    0.36
   0   1  13   -0.01    0.57
   0   1 -13   -0.06    0.29
   0  -1 -13    0.11    0.22
   0  -1  14    9.51    0.79
   0   1  14    7.94    0.80
   0   1  15    0.26    0.60
   0   1  15   -0.12    0.38
   0  -1  15    0.46    0.61
   0  -1  16    0.19    0.67
   0   1  16    0.08    0.66
   0  -1  17   -0.33    0.67
   0   1  17   -0.02    0.66
   0  -1  17   -0.19    0.46
   0  -1  18    0.44    0.44
   0  -1  18    0.01    0.75
   0  -1  19    0.11    0.79
   0  -1  20   -0.08    0.83
   0  -1  21    1.01    0.89
   0   1  21    0.16    0.55
   0  -1  21   -0.11    0.55
   0  -1  22   -0.19    0.90
   0   1  22    0.32    0.60
   0  -1  22    0.55    0.59
   0   1  23    0.94    0.67
   0  -1  23    0.05    0.63
   0  -1  24    1.65    0.71
   0   1  24    1.67    0.72
   0  -1  25    0.37    0.56
   0   1  25    0.13    0.69
   0  -1  25    0.68    0.74
   0  -1  26    0.72    0.62
   0  -1  26    0.49    0.79
   0   1  26    0.05    0.75
   0  -1  27    1.04    0.59
   0   1  27   -0.95    0.77
   0   1  27   -0.10    0.78
   0  -1  28   -0.79    0.61
   0  -1  28   -0.10    0.78
   0   1  28    0.27    0.79
   0   1  28   -0.24    0.76
   0  -1  29   -0.28    0.78
   0   1  29   -0.91    0.75
   0  -1  29    0.58    0.80
   0   1  29   -0.04    0.75
   0  -1  29    0.03    0.56
   0   1  29    0.27    0.52
   0   1  30   -0.33    0.72
   0  -1  30    0.28    0.72
   0  -1  30    0.02    0.70
   0  -1  30   -0.22    0.57
   0   1  30   -0.16    0.71
   0  -1  31    2.11    0.68
   0  -1  31    0.03    0.65
   0  -1  31    0.36    0.53
   0   1  31    0.03    0.65
   0  -1  32    0.55    0.47
   0  -1  32   -0.39    0.58
   0   1  32    0.20    0.58
   0  -1  32   -0.18    0.61
   0   1  33    0.07    0.49
   0  -1  33    0.10    0.51
   0  -1  33    0.19    0.40
   0  -1  34    0.47    0.41
   0  -1  34   -0.03    0.34
   0  -2   0 8532.33   59.01
   0  -2  -1  192.25    1.47
   0  -2   1  190.20    1.55
   0   2  -2    5.19    0.23
   0   2  -3   14.83    0.33
   0  -2   3   14.88    0.28
   0   2  -4  342.76    2.72
   0  -2   4  348.02    2.61
   0  -2  -4  343.88    2.61
   0   2  -5   16.27    0.39
   0  -2  -5   16.41    0.30
   0  -2   5   16.54    0.30
   0  -2  -6   29.17    0.40
   0  -2   6   28.90    0.40
   0  -2   7  135.85    1.14
   0  -2  -7  133.54    1.14
   0   2  -8  194.80    1.78
   0  -2  -8  192.96    1.55
   0  -2   8  194.71    1.55
   0   2  -9  210.70    1.94
   0  -2   9  213.15    1.65
   0  -2  -9  213.84    1.65
   0   2 -10   23.00    0.53
   0  -2  10   21.30    0.68
   0   2 -11  269.00    2.41
   0  -2  11  270.37    2.75
   0   2 -12 2110.66   15.17
   0  -2  12 2116.05   15.70
   0   2 -13  103.61    1.25
   0  -2  13  105.50    1.65
   0  -2  14    3.97    0.66
   0  -2  15   89.59    1.66
   0  -2  16  320.02    3.63
   0  -2  17   32.60    1.19
   0  -2  18    7.77    0.88
   0  -2  19   26.73    1.19
   0   2  20    2.45    0.54
   0  -2  20    2.22    0.88
   0  -2  20    3.01    0.54
   0  -2  21   25.79    0.77
   0   2  21   26.99    0.79
   0  -2  22    1.41    0.91
   0  -2  22    3.09    0.64
   0   2  22    3.14    0.62
   0  -2  23   15.80    0.74
   0   2  23   16.11    0.76
   0  -2  23   13.59    1.19
   0   2  24   63.71    1.21
   0  -2  24   65.41    1.21
   0   2  25    3.90    0.63
   0  -2  25    3.61    0.63
   0   2  25    5.42    0.79
   0  -2  25    5.55    0.75
   0   2  25    4.38    0.77
   0   2  26    0.76    0.57
   0  -2  26    0.53    0.59
   0  -2  26    1.23    0.75
   0   2  26    0.49    0.80
   0   2  26    1.34    0.74
   0   2  27   11.50    0.88
   0  -2  27   10.53    0.85
   0   2  27    9.62    0.87
   0   2  27    8.73    0.66
   0   2  28   16.57    0.91
   0  -2  28   15.27    0.89
   0   2  28   16.03    0.91
   0   2  28   14.08    0.69
   0  -2  28   13.87    0.74
   0   2  28   14.75    0.72
   0   2  29    7.86    0.82
   0  -2  29    7.33    0.80
   0   2  29    6.24    0.64
   0  -2  29    5.71    0.63
   0   2  29    6.46    0.80
   0   2  29    4.63    0.57
   0  -2  30    2.43    0.74
   0  -2  30    0.59    0.71
   0   2  30    0.90    0.71
   0   2  30    0.49    0.54
   0  -2  30    0.52    0.54
   0  -2  31    4.68    0.71
   0   2  31    4.12    0.52
   0  -2  31    3.28    0.54
   0   2  31    4.07    0.68
   0  -2  31    4.11    0.68
   0  -2  32    1.63    0.61
   0  -2  32    0.25    0.60
   0   2  32    0.59    0.47
   0  -2  32    0.58    0.45
   0   2  32    1.11    0.58
   0  -2  33    1.21    0.39
   0   2  33    1.62    0.41
   0  -2  33    0.45    0.51
   0  -2  33    2.08    0.55
   0  -2  34   -0.02    0.39
   0   2  34    0.10    0.33
   0  -2  34    0.34    0.33
   0  -3   0    0.34    0.17
   0  -3   1    0.10    0.19
   0  -3  -1    0.14    0.15
   0  -3  -2    5.32    0.20
   0  -3  -3    0.03    0.14
   0  -3   3   -0.03    0.20
   0  -3  -3   -0.05    0.21
   0   3  -3    0.03    0.26
   0  -3   4    1.93    0.23
   0  -3  -4    1.51    0.24
   0   3  -4    2.07    0.30
   0  -3   5    0.17    0.22
   0  -3  -5    0.11    0.23
   0   3  -5    0.13    0.29
   0  -3   6   43.45    0.60
   0  -3  -6   41.52    0.61
   0  -3   7    0.08    0.21
   0  -3  -7    0.18    0.22
   0   3  -7    0.17    0.30
   0  -3   8    0.92    0.21
   0  -3  -8    0.65    0.23
   0   3  -8    1.04    0.32
   0  -3  -9    0.20    0.21
   0  -3   9    0.16    0.21
   0   3  -9   -0.10    0.34
   0  -3 -10    0.22    0.21
   0  -3  10    0.27    0.19
   0   3 -10    0.24    0.34
   0  -3  11    0.16    0.50
   0  -3  11    0.09    0.17
   0  -3 -11    0.04    0.20
   0   3 -11   -0.27    0.37
   0  -3  12    2.05    0.56
   0  -3  12    1.22    0.13
   0   3 -12    2.27    0.42
   0  -3  13    0.19    0.55
   0  -3  14    2.89    0.67
   0  -3  15   -0.03    0.60
   0  -3  16    0.56    0.68
   0  -3  17    0.11    0.73
   0  -3  18    1.38    0.81
   0  -3  19    0.58    0.86
   0   3  20    0.03    0.52
   0  -3  20    0.08    0.50
   0  -3  20   -0.46    0.88
   0   3  21    0.70    0.58
   0  -3  21   -0.10    0.90
   0  -3  21    0.28    0.57
   0   3  22   -0.06    0.59
   0  -3  22   -0.14    0.94
   0   3  22   -0.83    0.65
   0  -3  22    0.02    0.63
   0   3  23    0.79    0.69
   0  -3  23    0.73    0.67
   0   3  23   -0.12    0.64
   0  -3  23   -0.38    0.97
   0  -3  24    0.35    0.67
   0   3  24   -0.11    0.71
   0   3  24    0.69    0.72
   0  -3  24   -0.20    0.56
   0   3  24    1.15    0.54
   0  -3  24    0.18    0.99
   0  -3  25    0.06    0.69
   0   3  25   -0.49    0.75
   0   3  25   -0.46    0.72
   0   3  25    0.38    0.58
   0  -3  25    0.15    0.58
   0  -3  25    0.34    0.94
   0   3  26    0.94    0.76
   0  -3  26   -0.30    0.58
   0   3  26    0.16    0.57
   0   3  26    0.23    0.60
   0  -3  26   -0.81    0.72
   0   3  26   -0.16    0.78
   0  -3  27   -0.73    0.55
   0   3  27    1.05    0.58
   0   3  27    0.07    0.74
   0   3  27    0.88    0.60
   0   3  27    1.53    0.79
   0  -3  27    2.13    0.77
   0   3  28   -0.75    0.57
   0  -3  28    0.51    0.57
   0   3  28   -0.36    0.76
   0   3  28   -0.33    0.56
   0  -3  28    0.67    0.77
   0   3  29    0.54    0.56
   0  -3  29   -0.11    0.54
   0   3  29    1.59    0.74
   0   3  29   -0.28    0.52
   0  -3  29   -0.32    0.73
   0   3  30   -0.29    0.51
   0  -3  30   -0.31    0.52
   0   3  30   -0.41    0.70
   0  -3  30    1.15    0.73
   0  -3  31   -0.72    0.66
   0  -3  31   -0.17    0.47
   0   3  31   -0.58    0.50
   0   3  31    0.78    0.63
   0  -3  32   -0.21    0.58
   0   3  32   -0.33    0.44
   0  -3  32   -0.69    0.44
   0   3  32    0.23    0.52
   0  -3  32   -1.15    0.59
   0   3  33   -0.53    0.38
   0  -3  33   -0.01    0.37
   0  -3  33   -0.70    0.51
   0  -3  33    0.06    0.51
   0  -3  34    0.59    0.31
   0   3  34   -0.05    0.32
   0  -3  34   -0.06    0.40
   0  -4   0   40.33    0.61
   0  -4   0   40.78    0.66
   0  -4  -1   42.35    0.60
   0  -4  -1   42.92    0.69
   0  -4  -2   30.85    0.49
   0  -4  -2   30.80    0.59
   0  -4  -3   48.56    0.59
   0  -4  -3   47.29    0.72
   0  -4   3   48.57    0.72
   0  -4  -4 3198.61   22.07
   0  -4   4 3135.17   22.28
   0  -4  -4 3124.09   22.29
   0  -4   5   22.53    0.52
   0  -4  -5   23.41    0.53
   0  -4   6   23.85    0.51
   0  -4  -6   23.42    0.53
   0   4  -6   23.30    0.62
   0  -4  -7    1.07    0.29
   0  -4   7    1.39    0.28
   0   4  -7    1.10    0.39
   0  -4   8  183.05    1.71
   0  -4  -8  178.51    1.72
   0  -4   9   11.81    0.39
   0  -4  -9   12.52    0.41
   0   4  -9   11.58    0.53
   0  -4 -10    4.13    0.32
   0  -4  10    4.67    0.29
   0  -4  11   59.77    0.78
   0  -4 -11   59.47    0.79
   0  -4  12  125.49    1.86
   0  -4 -12  122.86    1.24
   0  -4  12  126.52    1.23
   0  -4  13    0.68    0.59
   0  -4  13    0.32    0.19
   0  -4  14    2.27    0.62
   0  -4  15   24.56    1.05
   0  -4  16   17.59    0.98
   0  -4  17   11.93    0.94
   0  -4  18    6.28    0.94
   0  -4  19    0.90    0.87
   0   4  20   38.40    0.88
   0  -4  20   41.72    0.88
   0  -4  20   41.04    1.56
   0   4  20   41.82    0.95
   0   4  21    5.02    0.64
   0  -4  21    5.08    0.61
   0   4  21    6.12    0.69
   0  -4  21    5.31    1.08
   0   4  22    0.23    0.62
   0  -4  22   -0.16    0.95
   0   4  22    0.82    0.61
   0  -4  22    0.21    0.61
   0   4  23    2.96    0.71
   0  -4  23    4.57    1.09
   0  -4  23    4.27    0.70
   0   4  23    4.32    0.71
   0  -4  24    9.65    0.62
   0   4  24   11.26    0.64
   0  -4  24   10.47    1.19
   0   4  24   12.13    0.72
   0   4  24   12.01    0.80
   0   4  24   11.14    0.79
   0  -4  24   12.11    0.79
   0   4  25    0.52    0.77
   0   4  25    0.95    0.62
   0  -4  25   -0.62    0.57
   0   4  25   -0.27    0.55
   0  -4  25   -0.08    0.95
   0  -4  25    0.31    0.74
   0  -4  26    0.07    0.54
   0   4  26    0.58    0.56
   0   4  26   -0.31    0.75
   0   4  26    0.55    0.60
   0  -4  26   -0.04    0.72
   0  -4  27    2.57    0.57
   0   4  27    3.33    0.58
   0   4  27    2.74    0.61
   0   4  27    4.18    0.80
   0  -4  27    4.58    0.75
   0  -4  28    0.04    0.55
   0   4  28   -0.80    0.54
   0   4  28    0.22    0.55
   0   4  28   -0.59    0.77
   0  -4  28    1.49    0.74
   0   4  29    0.79    0.53
   0  -4  29    0.80    0.54
   0   4  29    1.67    0.53
   0   4  29    2.06    0.75
   0  -4  29    2.67    0.72
   0   4  30    1.10    0.49
   0  -4  30   -0.10    0.52
   0   4  30    1.12    0.68
   0  -4  30    0.73    0.68
   0  -4  31   -0.33    0.45
   0   4  31   -0.44    0.47
   0   4  31    0.26    0.60
   0  -4  31   -0.09    0.63
   0  -4  32    1.64    0.41
   0   4  32    1.02    0.41
   0  -4  32    1.47    0.57
   0  -4  32    1.24    0.58
   0  -4  33    0.94    0.35
   0   4  33    0.86    0.36
   0  -4  33    0.71    0.48
   0  -4  33    0.85    0.50
   0  -4  34    0.87    0.43
   0  -4  34    0.56    0.28
   0  -4  34    0.38    0.39
   0  -5   0    0.47    0.34
   0  -5  -1   -0.06    0.27
   0  -5  -1    0.03    0.32
   0  -5  -2   16.83    0.42
   0  -5  -2   15.31    0.50
   0  -5  -3   -0.14    0.23
   0  -5   3   -0.06    0.33
   0  -5  -3    0.02    0.33
   0  -5  -4    1.21    0.24
   0  -5  -4    1.39    0.35
   0  -5   4    1.44    0.33
   0  -5  -5    0.03    0.20
   0  -5   5    0.16    0.33
   0  -5  -5    0.19    0.33
   0  -5  -6    6.76    0.44
   0  -5   6    7.71    0.42
   0  -5  -7    0.10    0.18
   0  -5   7    0.23    0.33
   0  -5  -7   -0.27    0.33
   0  -5  -8    0.09    0.17
   0  -5  -8    0.39    0.34
   0  -5   8   -0.03    0.32
   0  -5  -9   -0.09    0.16
   0  -5  -9   -0.03    0.33
   0  -5   9    0.11    0.31
   0  -5  10    3.19    0.35
   0  -5 -10    2.57    0.38
   0  -5  11   -0.09    0.31
   0  -5 -11    0.12    0.34
   0  -5  12    0.48    0.29
   0  -5 -12    0.62    0.33
   0  -5  13   -0.44    0.65
   0  -5  13    0.19    0.27
   0  -5  14    3.34    0.73
   0  -5  15   -0.31    0.72
   0  -5  16    0.52    0.71
   0  -5  17   -0.01    0.82
   0  -5  18    9.67    1.02
   0  -5  19    0.07    0.52
   0   5  19   -0.05    0.52
   0  -5  19   -0.93    0.93
   0   5  20    0.20    0.58
   0   5  20    0.48    0.60
   0   5  20   -0.21    0.53
   0  -5  20    0.15    0.55
   0  -5  20    1.05    0.99
   0   5  21    0.11    0.62
   0  -5  21    0.38    0.60
   0  -5  21   -0.64    0.98
   0   5  21   -0.97    0.64
   0   5  21   -0.08    0.46
   0   5  21    0.17    0.55
   0  -5  22    0.40    0.64
   0   5  22    0.19    0.46
   0  -5  22    0.42    1.02
   0   5  22   -0.02    0.59
   0   5  22    0.52    0.69
   0   5  22    0.23    0.47
   0  -5  23    0.88    0.63
   0  -5  23   -0.40    0.51
   0   5  23    0.12    0.50
   0  -5  23   -0.30    0.98
   0   5  23    0.01    0.61
   0   5  23    0.82    0.68
   0  -5  24    0.33    0.72
   0   5  24   -0.71    0.72
   0   5  24   -0.18    0.62
   0   5  24   -0.66    0.55
   0  -5  24    0.99    0.52
   0  -5  24   -0.53    1.02
   0   5  25    0.07    0.63
   0   5  25    0.58    0.76
   0   5  25   -0.93    0.56
   0  -5  25    0.68    0.55
   0  -5  25    0.70    0.99
   0  -5  25    0.53    0.74
   0  -5  26   -1.02    0.57
   0   5  26    0.26    0.54
   0   5  26   -0.62    0.62
   0   5  26   -1.01    0.80
   0  -5  26   -0.72    0.72
   0  -5  27    0.86    0.54
   0   5  27    0.84    0.55
   0   5  27   -0.12    0.58
   0   5  27    0.79    0.80
   0   5  28    0.03    0.49
   0  -5  28   -0.02    0.54
   0   5  28    0.22    0.55
   0   5  28   -0.32    0.74
   0  -5  28   -0.55    0.72
   0   5  29    0.55    0.50
   0  -5  29    0.12    0.50
   0   5  29   -0.64    0.68
   0  -5  29   -0.59    0.69
   0   5  30    0.17    0.48
   0  -5  30   -0.09    0.48
   0  -5  30    1.03    0.64
   0   5  31   -0.49    0.43
   0  -5  31    0.27    0.42
   0  -5  31    0.13    0.59
   0   5  32    0.04    0.38
   0  -5  32   -0.02    0.38
   0  -5  32    0.36    0.53
   0  -5  32    0.67    0.53
   0  -5  33    0.02    0.31
   0   5  33   -0.04    0.31
   0  -5  33    0.74    0.43
   0  -5  33    0.26    0.47
   0  -5  34   -0.21    0.35
   0  -5  34    0.45    0.39
   0  -5  35   -0.02    0.20
   0  -6   0 1149.24    8.67
   0  -6  -1  265.49    2.54
   0  -6  -2  206.92    2.12
   0  -6  -2  206.57    1.93
   0  -6  -3  307.55    2.86
   0  -6   3  310.95    2.84
   0  -6  -3  312.69    2.63
   0  -6  -4  346.02    3.11
   0  -6   4  349.69    3.09
   0  -6  -4  339.86    2.80
   0  -6  -5  134.03    1.59
   0  -6   5  131.65    1.56
   0  -6  -5  132.60    1.28
   0  -6  -6   72.63    1.11
   0  -6   6   74.00    1.10
   0  -6  -6   70.01    0.80
   0  -6   7   54.25    0.96
   0  -6  -7   54.76    0.96
   0  -6  -7   56.16    0.65
   0  -6  -8   79.15    1.17
   0  -6   8   79.55    1.15
   0  -6  -9   15.68    0.59
   0  -6   9   15.62    0.58
   0  -6  10    9.34    0.50
   0  -6 -10   10.17    0.54
   0  -6 -11    2.21    0.42
   0  -6  11    2.02    0.40
   0  -6 -12   42.61    0.85
   0  -6  12   43.22    0.83
   0  -6  13   23.84    0.62
   0  -6 -13   24.85    0.67
   0  -6  14   25.22    0.60
   0  -6  14   25.75    1.12
   0  -6  15   20.32    1.08
   0  -6  16   17.41    1.09
   0  -6  17    5.74    0.94
   0  -6  18    6.01    0.55
   0  -6  18    4.94    0.98
   0  -6  19    5.46    0.59
   0   6  19    6.23    0.60
   0   6  19    6.14    0.64
   0  -6  19    5.77    1.06
   0  -6  20    5.44    0.63
   0  -6  20    3.80    1.05
   0   6  20    4.81    0.68
   0   6  20    4.70    0.61
   0   6  20    4.33    0.53
   0  -6  21    1.38    0.62
   0  -6  21    0.74    0.47
   0   6  21   -0.03    0.46
   0  -6  21    0.12    0.99
   0   6  21    1.82    0.62
   0   6  21    0.66    0.51
   0   6  21    1.52    0.68
   0  -6  22    1.56    0.65
   0   6  22    1.28    0.48
   0  -6  22    1.16    0.45
   0  -6  22    2.38    1.11
   0   6  22    1.68    0.70
   0   6  22    1.68    0.52
   0   6  22    1.33    0.59
   0  -6  23   -0.10    0.70
   0   6  23   -0.32    0.76
   0   6  23    0.40    0.53
   0   6  23    0.58    0.62
   0  -6  23    0.70    0.51
   0   6  23    0.34    0.49
   0  -6  23    0.23    1.02
   0  -6  24   16.18    0.65
   0  -6  24   14.92    1.28
   0   6  24   16.03    0.66
   0  -6  24   18.52    0.83
   0   6  24   18.45    0.92
   0   6  24   18.44    0.78
   0   6  24   15.62    0.64
   0  -6  25    2.64    0.76
   0   6  25    2.59    0.78
   0   6  25    2.35    0.65
   0   6  25    1.97    0.54
   0  -6  25    1.63    0.53
   0  -6  25    1.58    1.02
   0   6  26    0.50    0.51
   0  -6  26    1.18    0.53
   0   6  26    1.03    0.62
   0   6  26    1.69    0.78
   0  -6  26    1.58    0.73
   0   6  27    0.69    0.53
   0  -6  27    0.58    0.52
   0   6  27    0.59    0.58
   0   6  27    0.89    0.73
   0  -6  27    0.94    0.70
   0  -6  28   -0.07    0.49
   0   6  28   -0.27    0.51
   0   6  28   -0.53    0.71
   0   6  28    0.75    0.55
   0  -6  28    0.32    0.68
   0   6  29    1.13    0.49
   0  -6  29    1.40    0.48
   0  -6  29    0.92    0.68
   0  -6  30   -0.08    0.42
   0   6  30    0.67    0.43
   0   6  31    1.35    0.39
   0  -6  31    0.27    0.39
   0  -6  31    0.73    0.58
   0  -6  32    0.45    0.32
   0   6  32    0.41    0.32
   0  -6  32    0.10    0.51
   0  -6  33   -0.40    0.43
   0  -6  34    0.00    0.31
   0  -6  34    0.35    0.36
   0  -7   0    1.21    0.47
   0  -7  -1   -0.17    0.46
   0  -7  -2   19.91    0.70
   0  -7  -3    0.08    0.45
   0  -7   3   -0.03    0.44
   0  -7   4    0.25    0.46
   0  -7  -4    0.24    0.47
   0  -7  -5    0.19    0.47
   0  -7   5    0.05    0.44
   0  -7  -6   18.08    0.70
   0  -7   6   17.91    0.67
   0  -7  -7    0.25    0.47
   0  -7   7   -0.10    0.46
   0  -7   8    0.70    0.45
   0  -7  -8    0.49    0.47
   0  -7   9    0.33    0.45
   0  -7  -9   -0.45    0.46
   0  -7  10   17.36    0.66
   0  -7 -10   16.03    0.70
   0  -7 -11   -0.02    0.45
   0  -7  11   -0.31    0.47
   0  -7  12    0.56    0.45
   0  -7 -12    0.63    0.47
   0  -7  13   -0.01    0.42
   0  -7 -13    0.09    0.45
   0  -7  14   15.36    0.60
   0  -7  15   -0.40    0.86
   0  -7  16    1.36    0.89
   0  -7  17   -0.10    0.87
   0  -7  18    0.91    0.55
   0  -7  18    0.49    0.95
   0   7  18    0.04    0.55
   0   7  18   -0.11    0.58
   0  -7  19   -0.19    0.57
   0  -7  19    0.48    0.38
   0   7  19    0.49    0.40
   0  -7  19   -0.19    1.03
   0   7  19    0.09    0.50
   0   7  19    0.40    0.56
   0   7  19    0.27    0.62
   0  -7  20    0.52    0.59
   0  -7  20    0.33    0.42
   0   7  20    0.13    0.42
   0  -7  20   -0.20    1.02
   0   7  20    0.15    0.68
   0   7  20   -0.23    0.53
   0   7  20    0.36    0.60
   0  -7  21    0.70    0.62
   0   7  21    0.45    0.44
   0  -7  21   -0.24    0.46
   0  -7  21    0.35    1.11
   0   7  21   -0.13    0.67
   0   7  21    0.17    0.55
   0   7  21   -0.15    0.60
   0  -7  22    2.93    0.69
   0   7  22    0.19    0.48
   0  -7  22    2.53    0.49
   0  -7  22    2.49    1.10
   0   7  22    1.32    0.56
   0   7  22    0.34    0.71
   0   7  22    0.35    0.64
   0  -7  23    0.17    0.71
   0  -7  23   -0.22    0.50
   0   7  23    0.64    0.49
   0  -7  23    0.57    1.09
   0   7  23    0.44    0.72
   0   7  23   -0.79    0.57
   0   7  23   -0.13    0.64
   0  -7  24    0.22    0.71
   0  -7  24    0.66    0.51
   0   7  24    0.82    0.50
   0  -7  24   -0.78    1.04
   0   7  24    0.17    0.55
   0   7  24   -0.55    0.64
   0   7  24    0.34    0.76
   0  -7  25    1.19    0.70
   0  -7  25    0.65    0.50
   0   7  25    0.02    0.48
   0  -7  25    1.50    1.03
   0   7  25   -0.46    0.65
   0   7  25   -0.46    0.79
   0   7  25   -0.34    0.53
   0   7  26    1.16    0.63
   0  -7  26    0.93    0.50
   0   7  26    1.12    0.50
   0  -7  26    0.29    0.72
   0  -7  27   -0.11    0.47
   0   7  27    0.93    0.48
   0   7  27    0.02    0.59
   0  -7  27    0.62    0.69
   0  -7  28    0.24    0.45
   0   7  28    0.70    0.46
   0   7  28    0.82    0.53
   0  -7  28    0.32    0.67
   0  -7  29   -0.08    0.41
   0   7  29    0.11    0.41
   0  -7  29    0.50    0.63
   0   7  30    0.30    0.37
   0  -7  30    0.14    0.37
   0  -7  31    0.12    0.33
   0  -7  31   -0.33    0.52
   0  -7  32   -0.55    0.47
   0  -7  33    0.08    0.40
   0  -7  33    0.31    0.36
   0  -7  34    0.02    0.30
   0  -7  34    0.24    0.26
   0  -8   0 1548.38   11.76
   0  -8  -1  301.33    3.06
   0  -8  -2   79.00    1.36
   0  -8   3   11.81    0.68
   0  -8  -3   12.21    0.69
   0  -8   4   27.88    0.85
   0  -8  -4   28.75    0.88
   0  -8   5   55.28    1.13
   0  -8  -5   56.56    1.17
   0  -8   6   12.28    0.68
   0  -8  -6   12.29    0.69
   0  -8  -7    2.11    0.56
   0  -8   7    1.90    0.55
   0  -8  -8   50.29    1.12
   0  -8   8   51.32    1.09
   0  -8   9    3.44    0.58
   0  -8  -9    3.63    0.59
   0  -8 -10   47.02    1.08
   0  -8  10   46.64    1.06
   0  -8  11   50.36    1.12
   0  -8 -11   53.36    1.14
   0  -8  12  313.43    3.18
   0  -8 -12  315.87    3.19
   0  -8  13   36.13    0.94
   0  -8 -13   36.17    0.96
   0  -8  14   20.85    0.76
   0   8  15    1.49    0.29
   0   8  16   34.65    0.61
   0  -8  16   34.51    0.79
   0  -8  16   33.28    1.47
   0  -8  17   16.17    0.69
   0   8  17   18.14    0.66
   0   8  17   18.60    0.69
   0   8  17   17.85    0.80
   0  -8  17   16.04    0.51
   0   8  17   17.32    0.49
   0  -8  17   14.62    1.21
   0  -8  18    4.56    0.60
   0   8  18    1.52    0.38
   0  -8  18    3.48    0.41
   0  -8  18    4.71    1.06
   0   8  18    2.03    0.60
   0   8  18    1.91    0.58
   0   8  18    1.16    0.66
   0  -8  19    0.35    0.61
   0   8  19   -0.19    0.39
   0  -8  19   -0.28    0.39
   0  -8  19    0.57    1.04
   0   8  19   -0.69    0.64
   0   8  19    0.91    0.62
   0   8  19   -0.03    0.57
   0  -8  20    2.99    0.67
   0   8  20    2.10    0.59
   0   8  20    2.67    0.69
   0   8  20    1.80    0.61
   0   8  20    1.39    0.43
   0  -8  20    2.03    0.44
   0  -8  20    1.27    1.09
   0  -8  21    8.42    0.75
   0   8  21    7.44    0.64
   0   8  21    8.30    0.73
   0   8  21    8.36    0.52
   0  -8  21    7.59    0.52
   0  -8  21    7.34    1.20
   0  -8  22   10.42    0.79
   0   8  22    9.72    0.55
   0  -8  22    9.20    0.54
   0  -8  22    9.27    1.29
   0   8  22    9.87    0.69
   0   8  22   11.50    0.77
   0  -8  23    2.13    0.74
   0   8  23    1.47    0.69
   0   8  23    2.47    0.61
   0  -8  23    2.40    0.48
   0   8  23    2.07    0.46
   0  -8  23    3.11    1.10
   0   8  24   15.93    0.60
   0  -8  24   17.09    0.62
   0  -8  24   15.39    1.32
   0   8  24   16.32    0.71
   0   8  24   17.23    0.81
   0  -8  24   16.33    0.83
   0   8  25    1.94    0.57
   0   8  25    2.52    0.68
   0  -8  25    2.76    0.71
   0   8  25    1.68    0.46
   0  -8  25    2.22    0.48
   0   8  26    1.09    0.63
   0   8  26    1.26    0.53
   0   8  26    1.04    0.46
   0  -8  26    1.67    0.48
   0  -8  26    2.61    0.71
   0   8  27    0.01    0.42
   0  -8  27    0.03    0.42
   0   8  27    0.13    0.56
   0  -8  27    0.33    0.67
   0  -8  28    2.99    0.41
   0  -8  28    3.63    0.68
   0  -8  29    0.07    0.36
   0  -8  29    0.28    0.59
   0  -8  30    2.05    0.57
   0  -8  33    1.04    0.34
   0  -8  33    0.32    0.32
   0  -8  34    0.76    0.25
   0  -8  34    0.11    0.19
   0  -9   0   -0.31    0.63
   0  -9  -1    0.63    0.63
   0  -9  -2   42.79    1.13
   0  -9   3    0.11    0.60
   0  -9  -3   -0.10    0.64
   0  -9  -4   -0.01    0.59
   0  -9   4    0.36    0.62
   0  -9  -5    0.49    0.64
   0  -9   5    0.29    0.62
   0  -9  -6    9.57    0.77
   0  -9   6    7.67    0.72
   0  -9  -7    0.52    0.61
   0  -9   7    0.69    0.58
   0  -9  -8    0.16    0.60
   0  -9   8   -0.02    0.58
   0  -9   9   -0.46    0.58
   0  -9  -9   -0.09    0.59
   0  -9  10    1.22    0.62
   0  -9 -10    1.29    0.62
   0  -9  11    0.04    0.61
   0  -9 -11    0.22    0.61
   0  -9 -12    0.32    0.61
   0  -9  12   -0.10    0.59
   0  -9  13    0.71    0.59
   0  -9 -13    0.58    0.62
   0  -9  14   33.13    1.00
   0  -9  15    0.08    0.51
   0  -9  16    0.08    0.55
   0  -9  16    0.38    1.00
   0   9  16   -0.65    0.60
   0   9  16   -0.37    0.56
   0  -9  17    0.47    0.58
   0  -9  17    0.08    1.02
   0   9  17    0.60    0.59
   0   9  17    0.65    0.56
   0  -9  18    0.25    0.60
   0  -9  18   -0.57    1.06
   0   9  18    0.79    0.61
   0   9  18    0.38    0.64
   0  -9  19    0.89    0.63
   0  -9  19    0.40    1.10
   0   9  19   -0.15    0.62
   0   9  19    0.88    0.65
   0  -9  20    0.25    0.65
   0   9  20   -0.26    0.38
   0  -9  20   -0.11    1.07
   0   9  20   -0.47    0.70
   0   9  20    0.41    0.65
   0  -9  21   -0.30    0.68
   0   9  21    0.04    0.40
   0  -9  21   -0.09    1.08
   0   9  21   -0.05    0.68
   0   9  21   -0.55    0.65
   0  -9  22    1.36    0.72
   0   9  22    0.04    0.41
   0  -9  22    1.36    1.12
   0   9  22   -0.02    0.70
   0   9  22    0.51    0.65
   0  -9  23    0.23    0.71
   0   9  23    0.37    0.41
   0  -9  23    1.02    1.11
   0   9  23   -0.05    0.64
   0   9  23   -0.56    0.71
   0   9  24   -0.15    0.68
   0   9  24    0.87    0.62
   0  -9  24    1.26    0.71
   0   9  24   -0.54    0.41
   0  -9  25    1.43    0.71
   0   9  25    0.08    0.58
   0  -9  26    2.12    0.70
   0  -9  27    0.63    0.67
   0  -9  28    1.61    0.63
   0  -9  29    0.88    0.55
   0  -9  30   -0.24    0.51
   0  -9  31    0.08    0.45
   0  -9  32    0.70    0.37
   0  -9  33   -0.19    0.28
   0  -9  33    0.02    0.29
   0  -9  34   -0.08    0.17
   0 -10   0  524.92    5.00
   0 -10  -1  197.03    2.58
   0 -10  -2  101.49    1.80
   0 -10  -3    2.67    0.75
   0 -10   3    2.64    0.73
   0 -10   4    3.41    0.73
   0 -10  -4    2.19    0.72
   0 -10  -5    6.12    0.78
   0 -10   5    4.91    0.71
   0 -10   6    0.63    0.66
   0 -10  -6    0.76    0.71
   0 -10   7    0.84    0.66
   0 -10  -7   -0.01    0.68
   0 -10   8    6.20    0.78
   0 -10  -8    5.30    0.77
   0 -10  -9   45.35    1.26
   0 -10   9   45.92    1.23
   0 -10  10   75.02    1.55
   0 -10 -10   74.15    1.57
   0 -10  11   58.27    1.39
   0 -10 -11   57.71    1.40
   0 -10  12  121.26    1.95
   0 -10 -12  118.99    1.96
   0 -10 -13    1.62    0.69
   0 -10  13    1.33    0.67
   0 -10  14   15.21    0.82
   0  10  14   15.00    0.74
   0  10  14   14.28    0.68
   0  10  15    3.79    0.64
   0  10  15    4.27    0.66
   0 -10  15    2.89    0.58
   0  10  16   17.37    0.80
   0  10  16   18.67    0.76
   0 -10  16   15.78    0.70
   0 -10  16   16.37    1.40
   0  10  17    5.11    0.68
   0  10  17    4.84    0.70
   0 -10  17    4.54    0.65
   0  10  18    7.60    0.70
   0  10  18    7.57    0.71
   0 -10  18    7.24    1.22
   0 -10  18    8.22    0.71
   0  10  19    1.58    0.70
   0  10  19    2.51    0.73
   0 -10  19    1.33    1.12
   0 -10  19    0.57    0.66
   0  10  20    0.47    0.70
   0  10  20    0.46    0.70
   0 -10  20    2.65    0.70
   0 -10  20    1.43    1.16
   0  10  21   18.16    0.83
   0  10  21   16.96    0.88
   0 -10  21   15.44    1.43
   0 -10  21   18.19    0.84
   0  10  22   14.21    0.78
   0 -10  22   13.01    1.37
   0 -10  22   14.90    0.81
   0 -10  23    3.69    0.71
   0  10  23    3.67    0.70
   0 -10  24    7.40    0.75
   0  10  24    5.39    0.66
   0 -10  25    1.80    0.71
   0  10  25    1.18    0.59
   0 -10  26    1.47    0.66
   0 -10  27    1.46    0.61
   0 -10  28    0.28    0.57
   0 -10  29    0.80    0.51
   0 -10  30    1.07    0.47
   0 -10  31    0.86    0.40
   0 -10  32    0.45    0.33
   0 -10  33    0.34    0.22
   0 -11   0    0.02    0.75
   0 -11  -1   -0.15    0.78
   0 -11  -2    0.18    0.78
   0 -11   3   -0.67    0.78
   0 -11  -3    0.72    0.77
   0 -11   4   -0.09    0.77
   0 -11  -4    0.63    0.77
   0 -11   5    1.07    0.77
   0 -11  -5   -0.09    0.78
   0 -11  -6   26.50    1.22
   0 -11   6   29.55    1.25
   0 -11   7   -0.28    0.73
   0 -11  -7   -0.21    0.77
   0 -11   8    0.36    0.77
   0 -11  -8    0.52    0.78
   0 -11   9    0.36    0.71
   0 -11  -9   -0.26    0.79
   0 -11  10    2.37    0.81
   0 -11 -10    0.79    0.80
   0  11  11    0.28    0.56
   0 -11  11   -0.29    0.75
   0 -11 -11   -0.41    0.77
   0  11  12    0.49    0.62
   0 -11 -12   -0.48    0.76
   0 -11  12   -0.32    0.74
   0  11 -13   -0.59    0.52
   0 -11  13    1.10    0.70
   0 -11 -13    0.03    0.72
   0  11  13   -0.10    0.59
   0 -11  14    1.50    0.68
   0  11  14   -0.06    0.61
   0  11  15    0.53    0.67
   0 -11  15    0.04    0.60
   0  11  16    0.67    0.67
   0 -11  16    0.78    0.61
   0 -11  16    1.16    1.18
   0 -11  17    1.30    0.67
   0 -11  17   -0.63    1.17
   0 -11  18    9.16    1.33
   0 -11  18    8.67    0.75
   0  11  19   -0.10    0.74
   0 -11  19   -0.68    1.19
   0 -11  19   -0.09    0.72
   0  11  20    0.00    0.74
   0 -11  20    0.89    1.20
   0 -11  20    0.46    0.73
   0 -11  21    0.74    1.13
   0  11  21    0.80    0.76
   0 -11  22    0.83    0.69
   0  11  22   -0.84    0.73
   0 -11  23    1.03    0.69
   0  11  23    0.22    0.66
   0 -11  24    0.35    0.68
   0  11  24   -0.44    0.65
   0 -11  25    0.36    0.65
   0  11  25    0.03    0.58
   0 -11  26   -0.52    0.61
   0 -11  27   -0.03    0.57
   0 -11  28   -0.34    0.51
   0 -11  29    0.04    0.46
   0 -11  30    0.61    0.42
   0 -11  31    0.86    0.33
   0 -11  32    0.44    0.23
   0 -11  32    0.78    0.24
   0 -12   0   78.90    1.83
   0 -12  -1   84.82    1.88
   0 -12  -2   29.66    1.32
   0 -12  -3  240.31    3.22
   0 -12   3  233.48    3.17
   0 -12  -4  283.57    3.58
   0 -12   4  279.93    3.54
   0 -12   5  191.44    2.81
   0 -12  -5  191.72    2.84
   0 -12   6   20.89    1.20
   0 -12  -6   21.33    1.23
   0 -12  -7  129.01    2.33
   0 -12   7  126.42    2.26
   0  12   8  118.15    1.51
   0 -12  -8  122.51    2.24
   0 -12   8  120.70    2.21
   0  12  -9  101.56    1.29
   0 -12   9  102.13    2.04
   0 -12  -9  102.36    2.05
   0  12 -10   37.05    0.83
   0 -12  10   37.31    1.36
   0 -12 -10   39.09    1.37
   0  12 -11   10.04    0.64
   0 -12 -11    9.68    0.96
   0 -12  11    9.41    0.97
   0  12 -12    6.11    0.63
   0  12  12    4.82    0.70
   0 -12  12    5.64    0.87
   0 -12 -12    5.67    0.89
   0  12 -13   10.63    0.66
   0 -12 -13   10.62    0.94
   0 -12  13   11.21    0.94
   0  12  13   10.29    0.75
   0  12 -14    1.09    0.60
   0  12  14    1.19    0.72
   0 -12  14    2.14    0.75
   0 -12  15   20.76    0.83
   0  12  15   23.32    0.90
   0 -12  16   38.57    0.98
   0 -12  16   37.35    1.83
   0  12  16   40.98    1.06
   0 -12  17   31.07    0.91
   0  12  17   32.48    1.02
   0 -12  18    2.28    0.68
   0 -12  18    2.64    1.25
   0  12  18    2.58    0.80
   0 -12  19   12.74    0.81
   0  12  19   13.48    0.88
   0 -12  20   10.49    1.38
   0  12  20    8.22    0.82
   0 -12  21    8.94    0.79
   0  12  21    9.09    0.82
   0 -12  22    4.81    0.72
   0  12  22    6.09    0.75
   0 -12  23    1.22    0.67
   0  12  23    0.78    0.68
   0 -12  24   -0.16    0.66
   0  12  24    0.94    0.63
   0 -12  25   -0.15    0.61
   0 -12  26   -0.08    0.56
   0 -12  27   -0.52    0.53
   0 -12  28    0.70    0.47
   0 -12  29    1.54    0.42
   0 -12  30    0.27    0.33
   0 -12  31    0.53    0.25
   0 -13   0    0.41    0.95
   0 -13  -1    0.16    0.97
   0 -13  -2    6.61    1.05
   0 -13   3    0.49    0.97
   0 -13  -3    0.05    0.96
   0  13  -3   -0.33    0.56
   0  13   4    0.18    0.63
   0 -13  -4    0.16    0.95
   0 -13   4    0.15    0.94
   0  13  -4    0.38    0.57
   0  13   5   -0.30    0.66
   0  13   5    0.09    0.56
   0  13  -5   -0.68    0.61
   0 -13   5    0.42    0.96
   0 -13  -5   -0.22    0.96
   0  13   6    6.70    0.65
   0  13  -6    7.18    0.67
   0 -13  -6   15.36    1.24
   0  13   6    3.81    0.72
   0  13   7    0.58    0.55
   0  13  -7    0.03    0.59
   0 -13   7    0.12    0.93
   0 -13  -7   -0.70    0.97
   0  13   7    0.73    0.64
   0  13   8   -0.09    0.53
   0  13  -8    0.86    0.62
   0 -13  -8    0.25    0.93
   0 -13   8   -0.20    0.92
   0  13   8   -0.43    0.64
   0  13  -9   -0.08    0.62
   0  13   9    0.17    0.53
   0 -13   9   -0.15    0.90
   0 -13  -9    0.61    0.94
   0  13   9   -0.77    0.68
   0  13 -10    0.85    0.67
   0 -13 -10    0.27    0.91
   0 -13  10    1.33    0.93
   0  13 -11    0.00    0.65
   0 -13 -11   -0.30    0.86
   0 -13  11   -0.61    0.87
   0  13 -12   -0.38    0.67
   0 -13 -12    0.18    0.82
   0 -13  12   -0.27    0.84
   0  13 -13    0.12    0.67
   0 -13  13   -0.57    0.83
   0  13  13    0.60    0.78
   0  13 -14    0.73    0.66
   0  13 -15    0.04    0.67
   0 -13  15    0.68    0.68
   0  13  15    0.27    0.82
   0 -13  16    0.10    0.72
   0 -13  16    1.12    1.20
   0  13  16    1.37    0.84
   0 -13  17   -0.04    0.73
   0 -13  17   -0.71    1.25
   0  13  17   -0.41    0.84
   0 -13  18    4.37    1.29
   0  13  18    2.37    0.85
   0 -13  19    0.07    0.72
   0  13  19    0.33    0.81
   0 -13  20   -0.06    0.68
   0  13  20    0.25    0.78
   0 -13  21    0.33    0.68
   0  13  21    1.44    0.75
   0 -13  22    0.36    0.65
   0  13  22    1.05    0.69
   0 -13  23   -0.78    0.63
   0  13  23    0.23    0.66
   0 -13  24    2.08    0.60
   0 -13  25    1.95    0.56
   0 -13  26   -0.83    0.51
   0 -13  27    0.07    0.46
   0 -13  28    0.42    0.41
   0 -13  29    0.70    0.34
   0 -13  30    0.92    0.25
   0 -14   0    3.31    1.11
   0  14   0    2.01    0.66
   0  14   1   22.91    0.83
   0 -14  -1   23.31    1.44
   0  14   2   23.19    0.80
   0 -14  -2   24.75    1.44
   0  14  -3   63.52    1.11
   0  14   3   60.97    1.09
   0 -14   3   64.09    1.90
   0 -14  -3   63.37    1.91
   0  14   4   46.73    0.98
   0  14  -4   47.65    1.02
   0 -14   4   51.65    1.77
   0 -14  -4   50.50    1.77
   0  14   5   22.55    0.78
   0  14  -5   22.18    0.82
   0 -14   5   21.53    1.39
   0 -14  -5   22.04    1.39
   0  14   6    2.92    0.72
   0  14  -6    2.87    0.69
   0  14   6    2.29    0.65
   0 -14   6    3.72    1.11
   0 -14  -6    3.49    1.10
   0  14  -7   10.38    0.75
   0  14   7   10.08    0.70
   0  14   7   10.30    0.83
   0 -14   7    9.42    1.15
   0 -14  -7    8.77    1.17
   0  14  -8    9.38    0.75
   0  14   8    9.78    0.68
   0 -14  -8    9.53    1.16
   0 -14   8    8.59    1.17
   0  14   8    9.16    0.85
   0  14   9    2.93    0.78
   0  14   9    2.58    0.61
   0  14  -9    2.99    0.72
   0 -14   9    3.02    0.99
   0 -14  -9    1.58    1.01
   0  14  10    4.94    0.60
   0  14 -10    5.91    0.76
   0 -14 -10    5.09    1.04
   0 -14  10    4.67    1.04
   0  14  10    5.86    0.84
   0 -14 -11    1.82    0.95
   0 -14  11    3.16    0.95
   0  14 -11    2.42    0.74
   0  14 -12    5.59    0.76
   0 -14 -12    6.34    1.00
   0 -14  12    5.57    0.96
   0  14  13    2.00    0.87
   0  14 -13    0.82    0.72
   0 -14  13    1.02    0.81
   0  14  14   29.95    1.08
   0  14 -14   29.19    0.91
   0 -14  15   10.52    0.83
   0  14  15   12.92    0.96
   0  14 -15   11.62    0.78
   0  14  16   17.80    0.99
   0 -14  16   15.29    0.86
   0 -14  16   16.08    1.49
   0  14 -16   16.43    0.78
   0 -14  17    4.82    0.75
   0  14  17    4.63    0.87
   0 -14  18    5.05    0.74
   0  14  18    2.34    0.84
   0 -14  19    0.33    0.68
   0  14  19    3.69    0.81
   0 -14  20    4.58    0.71
   0  14  20    2.83    0.78
   0 -14  21    1.33    0.67
   0  14  21    1.91    0.72
   0 -14  22   -0.54    0.62
   0 -14  23    0.14    0.59
   0 -14  24    2.51    0.55
   0 -14  25    0.20    0.50
   0 -14  26    5.47    0.49
   0 -14  27    0.72    0.41
   0 -14  28    0.61    0.34
   0 -14  29    0.78    0.25
   0 -15   0   -0.68    1.12
   0  15   0   -0.20    0.71
   0 -15  -1   -1.17    1.14
   0  15   1    0.09    0.71
   0 -15  -2    0.54    1.15
   0  15   2    0.33    0.71
   0 -15  -3    0.93    1.11
   0 -15   3   -1.02    1.11
   0  15   3    0.96    0.71
   0  15  -3    0.18    0.72
   0 -15  -4   -1.08    1.14
   0 -15   4   -0.10    1.09
   0  15  -4   -0.26    0.71
   0  15   4    0.23    0.70
   0 -15   5   -0.03    1.08
   0 -15  -5    0.33    1.10
   0  15   5   -0.50    0.70
   0  15  -5    0.83    0.74
   0 -15  -6    0.71    1.11
   0 -15   6   -1.39    1.10
   0  15  -6    0.53    0.74
   0  15   6   -0.09    0.69
   0 -15   7    0.14    1.06
   0 -15  -7   -0.47    1.08
   0  15   7   -0.14    0.67
   0  15  -7    0.80    0.74
   0 -15   8    0.19    1.02
   0 -15  -8    0.13    1.04
   0  15   8   -0.81    0.65
   0  15  -8    0.99    0.77
   0 -15   9    0.08    1.02
   0 -15  -9    0.85    1.03
   0  15  -9    0.58    0.77
   0  15   9    0.22    0.62
   0 -15 -10    0.44    0.98
   0 -15  10   -1.30    0.98
   0  15 -10   -0.27    0.79
   0  15  10    0.47    0.62
   0  15  10   -1.02    0.87
   0  15 -11    0.11    0.77
   0  15  11   -0.31    0.59
   0 -15 -11    0.53    0.92
   0 -15  11   -0.06    0.91
   0  15 -12   -0.80    0.78
   0 -15  12   -0.71    0.86
   0  15 -13   -1.03    0.76
   0  15  14   -0.25    0.88
   0  15 -14   -0.42    0.73
   0  15  15   -1.65    0.91
   0 -15  15   -0.27    0.73
   0  15 -15    0.26    0.71
   0  15  16    0.75    0.86
   0 -15  16    2.21    0.74
   0  15 -16    0.43    0.68
   0  15  17    0.08    0.82
   0 -15  18    1.22    0.68
   0 -15  19    0.34    0.67
   0 -15  21    1.19    0.61
   0 -15  22    1.13    0.56
   0 -15  25   -0.28    0.44
   0 -15  26    0.23    0.38
   0 -15  27    0.45    0.30
   0 -15  28    0.13    0.21
   0 -16   0    9.94    1.33
   0  16   0   12.38    0.89
   0  16   1    1.09    0.80
   0 -16  -1   -0.44    1.21
   0  16   2    2.43    0.80
   0 -16  -2    2.53    1.21
   0  16   3    1.44    0.79
   0  16  -3    2.21    0.83
   0 -16  -3   -0.07    1.16
   0 -16   3    0.62    1.15
   0  16   4    3.40    0.79
   0  16  -4    3.35    0.84
   0 -16  -4    3.13    1.20
   0 -16   4    3.14    1.18
   0  16   5    2.56    0.78
   0 -16   5    5.33    1.25
   0 -16  -5    4.25    1.20
   0  16  -5    4.49    0.86
   0  16  -6   -0.28    0.82
   0  16   6    0.78    0.74
   0 -16   6    1.20    1.11
   0 -16  -6    0.30    1.12
   0  16  -7    0.70    0.83
   0  16   7    0.68    0.73
   0 -16  -7    0.43    1.10
   0 -16   7   -0.08    1.07
   0  16  -8    1.58    0.84
   0  16   8    2.64    0.70
   0 -16   8    2.62    1.06
   0 -16  -8    1.87    1.05
   0  16  -9    1.54    0.81
   0  16   9    0.97    0.69
   0 -16  -9    1.02    1.00
   0 -16   9    1.13    1.01
   0  16 -10    0.36    0.81
   0 -16 -10    1.30    0.96
   0 -16  10    0.12    0.91
   0  16  10    0.67    0.64
   0  16  11    0.42    0.60
   0  16 -11    0.63    0.79
   0  16 -12    3.50    0.82
   0  16 -13    0.78    0.79
   0 -16  14    6.98    0.77
   0  16 -14    8.82    0.81
   0 -16  15    4.20    0.72
   0  16 -15    3.31    0.73
   0 -16  16    0.64    0.69
   0  16 -16    0.78    0.67
   0  16 -17    0.18    0.60
   0 -16  17    2.29    0.67
   0 -16  19    2.69    0.64
   0 -16  20    1.54    0.60
   0 -16  21    1.23    0.55
   0 -16  22    0.70    0.52
   0 -16  23    1.74    0.47
   0 -16  24    1.34    0.43
   0 -16  25    1.23    0.33
   0 -16  26    0.18    0.27
   0 -16  27    0.14    0.17
   0  17   0    0.36    0.85
   0 -17   0   -0.13    1.21
   0  17   1   -0.22    0.84
   0 -17  -1    1.04    1.18
   0  17   2   -0.43    0.83
   0 -17  -2   -1.25    1.21
   0  17  -3   -1.10    0.85
   0  17   3    0.59    0.81
   0 -17   3   -0.61    1.13
   0 -17  -3    0.52    1.17
   0  17   4   -1.00    0.82
   0  17  -4   -0.84    0.86
   0 -17   4    0.51    1.13
   0 -17  -4   -0.06    1.12
   0  17   5    0.93    0.80
   0  17  -5    1.00    0.86
   0 -17   5   -0.43    1.08
   0 -17  -5    1.38    1.13
   0  17  -6   -0.36    0.86
   0  17   6    0.27    0.79
   0 -17  -6    0.07    1.10
   0 -17   6   -0.24    1.08
   0  17  -7   -0.13    0.85
   0  17   7    0.78    0.77
   0 -17  -7   -0.40    1.01
   0  17   8    0.27    0.72
   0  17  -8    0.14    0.84
   0  17   9   -1.26    0.71
   0  17  -9   -0.66    0.86
   0  17  10   -0.20    0.65
   0  17 -10    1.05    0.86
   0  17  11    0.04    0.58
   0  17 -11   -0.66    0.80
   0  17 -12   -0.65    0.81
   0 -17  13    0.24    0.71
   0  17 -13   -0.17    0.76
   0 -17  14   -1.21    0.69
   0  17 -14   -0.18    0.73
   0 -17  15   -0.06    0.68
   0  17 -15   -0.33    0.67
   0  17 -16   -0.03    0.61
   0 -17  16    0.43    0.63
   0 -17  17   -0.21    0.60
   0 -17  18    0.84    0.58
   0 -17  19    0.05    0.53
   0 -17  21    1.66    0.48
   0 -17  22   -0.55    0.43
   0 -17  23    0.02    0.36
   0 -17  24   -0.04    0.31
   0 -17  25    0.28    0.21
   0  18   0    1.86    0.89
   0  18   1    2.13    0.89
   0  18   2    6.36    0.89
   0  18   3   -0.10    0.84
   0  18  -3    1.11    0.88
   0  18   4    2.70    0.83
   0  18  -4    2.11    0.87
   0  18   5   -0.15    0.80
   0  18  -5    2.38    0.85
   0  18   6    0.07    0.76
   0  18  -6    2.99    0.88
   0  18   7    1.22    0.73
   0  18  -7    3.52    0.88
   0  18   8    0.23    0.72
   0  18  -8    1.79    0.85
   0  18   9    0.60    0.68
   0  18  -9   -0.20    0.83
   0  18 -10   10.34    0.86
   0  18  10    7.75    0.66
   0  18 -11   -0.12    0.80
   0 -18  12    3.29    0.70
   0  18 -12    1.78    0.75
   0 -18  13    0.99    0.66
   0  18 -13    0.16    0.71
   0 -18  14    0.60    0.64
   0  18 -14   -0.79    0.67
   0 -18  15    1.00    0.61
   0  18 -15    0.95    0.61
   0 -18  16    0.74    0.57
   0  18 -16   -0.48    0.55
   0 -18  17   -0.50    0.52
   0 -18  18   -0.40    0.49
   0 -18  19    2.09    0.48
   0 -18  20    0.51    0.43
   0 -18  21    0.17    0.36
   0 -18  22    1.80    0.34
   0 -18  23   -0.04    0.23
   0  19   0    0.69    0.85
   0  19  -1    0.46    0.88
   0  19   1   -1.28    0.82
   0  19   2   -0.24    0.85
   0  19   3   -0.52    0.80
   0  19   4    1.71    0.81
   0  19  -4   -0.41    0.86
   0  19   5   -0.43    0.75
   0  19  -5    0.17    0.85
   0  19   6    0.16    0.73
   0  19  -6    1.10    0.84
   0  19   7    1.03    0.71
   0  19  -7    0.89    0.83
   0  19   8   -0.91    0.66
   0  19  -8   -0.18    0.79
   0  19  -9    1.30    0.78
   0  19 -10    0.46    0.75
   0 -19  12    0.07    0.59
   0  19 -12    0.49    0.68
   0 -19  13    2.03    0.59
   0  19 -13   -0.95    0.63
   0  19 -14    0.35    0.58
   0 -19  15   -0.77    0.51
   0 -19  16   -0.44    0.48
   0 -19  17   -0.27    0.45
   0 -19  18   -0.59    0.41
   0 -19  19    0.58    0.36
   0 -19  20   -0.05    0.31
   0 -19  21    0.29    0.23
   0  20   0    3.21    0.79
   0  20  -1    9.86    0.82
   0  20   1   10.55    0.83
   0  20   2    6.32    0.81
   0  20   3   12.78    0.83
   0  20   4   -0.32    0.72
   0  20  -4    2.31    0.79
   0  20  -5   10.02    0.82
   0  20   5   10.40    0.75
   0  20   6   -0.20    0.66
   0  20  -6    1.06    0.76
   0  20  -7    7.24    0.78
   0  20   7    9.94    0.67
   0  20  -8    1.13    0.73
   0  20  -9    7.28    0.75
   0 -20  10    2.75    0.57
   0  20 -10    5.27    0.71
   0 -20  11    3.55    0.56
   0  20 -11    3.55    0.63
   0 -20  12   -0.09    0.50
   0  20 -12    0.42    0.58
   0 -20  13    3.23    0.50
   0  20 -13    1.71    0.54
   0 -20  14    0.69    0.44
   0 -20  15    1.67    0.43
   0 -20  16   -0.21    0.36
   0 -20  17    1.51    0.34
   0 -20  18    0.52    0.28
   0 -20  19    0.32    0.20
   0  21   0    0.72    0.69
   0  21   1   -1.05    0.66
   0  21  -1    0.89    0.69
   0  21   2    0.48    0.66
   0  21   3    0.16    0.62
   0  21  -4   -0.19    0.68
   0  21   4    0.05    0.59
   0  21  -5    0.94    0.67
   0  21  -6    0.71    0.65
   0  21  -7   -0.22    0.63
   0  21  -8    0.94    0.61
   0 -21   8    0.73    0.49
   0  21  -9   -1.04    0.59
   0 -21   9   -0.02    0.47
   0  21 -10   -0.04    0.54
   0  21 -11   -0.32    0.50
   0 -21  11   -0.28    0.42
   0 -21  12    0.25    0.39
   0 -21  13    0.13    0.34
   0 -21  14   -0.41    0.33
   0 -21  15   -0.52    0.27
   0 -21  16   -0.06    0.21
   0  22   0    0.33    0.54
   0  22  -1    6.55    0.58
   0  22  -5    4.81    0.56
   0  22  -6    0.41    0.52
   0 -22   6    0.24    0.40
   0 -22   7    1.92    0.38
   0 -22   8    0.59    0.35
   0 -22   9    1.42    0.35
   0  22  10    0.73    0.23
   0 -22  10    0.27    0.31
   0 -22  11    0.33    0.26
   0 -22  12    0.06    0.22
   0 -22  13    0.18    0.17
   0 -23   2   -0.26    0.29
   0 -23   3   -0.27    0.27
   0 -23   5   -0.21    0.24
   0  23   6    0.15    0.23
   0 -23   6    0.26    0.22
   0 -23   7    0.04    0.19
  -1   0   3    0.09    0.10
  -1   0   4    9.69    0.24
  -1   0   5    0.05    0.17
  -1   0   6   59.30    0.74
   1   0   7    0.08    0.33
  -1   0   7   -0.01    0.28
  -1   0  -7    0.05    0.22
   1   0   8    3.31    0.39
  -1   0   8    2.97    0.32
  -1   0  -8    3.27    0.28
  -1   0   9   -0.03    0.31
   1   0   9    0.35    0.38
  -1   0  -9    0.00    0.23
  -1   0  10   47.65    0.85
   1   0  10   48.69    0.95
   1   0  11   -0.05    0.45
  -1   0  11   -0.04    0.41
   1   0  12    2.92    0.60
  -1   0  12    2.54    0.56
  -1   0  13    0.10    0.30
  -1   0  13    0.04    0.49
   1   0  13   -0.44    0.56
   1   0  13   -0.20    0.48
  -1   0  14  156.08    1.62
   1   0  14  156.96    1.90
  -1   0  14  156.05    2.00
   1   0  14  155.61    2.15
   1   0  14  154.37    1.40
   1   0  15   -0.01    0.30
  -1   0  15    0.12    0.57
  -1   0  15   -0.03    0.31
   1   0  15    0.40    0.64
   1   0  15    0.04    0.50
   1   0  16    1.60    0.36
  -1   0  16    1.18    0.34
  -1   0  16    1.67    0.66
   1   0  16    1.51    0.73
   1   0  16    1.75    0.55
   1   0  17   -0.07    0.49
  -1   0  17   -0.40    0.64
   1   0  17   -0.47    0.73
  -1   0  18    3.31    0.73
   1   0  18    3.38    0.79
   1   0  18    3.43    0.54
   1   0  19   -0.46    0.84
  -1   0  19    0.37    0.74
   1   0  20    0.23    0.87
   1   0  21   -0.42    0.56
   1   0  22    3.51    0.61
  -1   0  23    0.22    0.51
   1   0  23    0.71    0.61
  -1   0  24    0.91    0.60
   1   0  24   -0.22    0.67
  -1   0  25   -0.69    0.60
   1   0  25    0.23    0.68
  -1   0  26    2.72    0.63
   1   0  26    5.19    0.81
  -1   0  27    0.40    0.59
   1   0  27    0.17    0.58
   1   0  27   -0.05    0.78
   1   0  28    1.26    0.61
  -1   0  28    1.26    0.64
  -1   0  28    1.11    0.78
   1   0  28    1.18    0.83
   1   0  28   -0.12    0.77
   1   0  29    0.40    0.57
  -1   0  29   -0.49    0.57
  -1   0  29    1.39    0.72
   1   0  29    0.57    0.77
   1   0  29    0.01    0.73
  -1   0  30   -0.58    0.58
   1   0  30   -0.39    0.56
   1   0  30    0.07    0.75
  -1   0  30    0.18    0.66
   1   0  30   -0.03    0.72
   1   0  31    0.26    0.67
   1   0  31   -0.14    0.70
  -1   0  31    0.16    0.62
  -1   0  31    0.58    0.49
   1   0  31    0.85    0.51
   1   0  32    1.25    0.64
  -1   0  32   -0.44    0.55
  -1   0  32    0.88    0.48
   1   0  32    0.17    0.46
   1   0  33   -0.23    0.54
   1   0  33    0.24    0.41
  -1   0  33    0.09    0.42
   1   0  34    0.44    0.33
  -1   0  34    0.77    0.35
   1   0  35    0.22    0.30
  -1  -1  -1   28.37    0.35
  -1   1   2 5407.72   37.97
  -1   1  -2 5534.09   38.12
  -1   1   2 5604.83   37.96
  -1  -1  -2 5400.12   38.03
  -1   1  -3    1.99    0.19
  -1  -1   3    2.47    0.14
  -1  -1  -3    2.46    0.14
  -1   1  -4    2.41    0.21
   1   1   4    2.51    0.23
  -1   1   4    2.62    0.17
  -1  -1  -4    3.00    0.15
  -1  -1   4    2.82    0.15
  -1   1  -5   11.53    0.32
   1   1   5   11.63    0.35
  -1   1   5   11.11    0.30
  -1  -1  -5   12.26    0.24
  -1  -1   5   11.62    0.23
  -1   1  -6  309.77    2.45
   1   1   6  295.86    2.52
  -1   1   6  306.11    2.25
  -1   1   6  294.76    2.44
   1   1   6  300.02    2.62
  -1  -1  -6  304.95    2.27
  -1  -1   6  296.95    2.26
  -1   1  -7  101.75    1.06
   1   1   7   98.67    1.14
  -1   1   7  100.15    1.09
   1   1   7  101.11    1.23
  -1  -1   7   98.19    0.85
  -1  -1  -7  101.53    0.86
  -1   1  -8    5.83    0.31
   1  -1   8    5.47    0.42
  -1   1   8    5.66    0.23
   1   1   8    5.42    0.37
  -1  -1   8    5.93    0.38
   1  -1   8    5.90    0.13
   1   1   8    5.47    0.44
  -1   1   8    5.69    0.35
  -1   1   9  158.28    1.65
   1   1   9  159.64    1.81
  -1  -1   9  158.30    1.69
  -1   1   9  159.35    1.39
   1   1   9  158.17    1.65
   1  -1   9  160.31    1.80
  -1   1  10 1450.57   10.66
   1   1  10 1426.46   10.85
  -1  -1 -10 1472.98   10.30
  -1  -1  10 1442.44   10.71
   1  -1  10 1446.91   10.84
  -1   1  10 1411.93   10.28
   1   1  10 1425.66   10.61
   1   1  11  114.30    1.60
  -1   1  11  113.34    1.45
  -1  -1 -11  113.99    1.10
   1  -1  11  113.03    1.59
   1   1  11  113.35    1.41
  -1  -1  11  112.36    1.49
  -1   1  11  111.89    1.14
  -1   1  12   10.23    0.60
   1   1  12    9.62    0.67
   1   1  12    8.88    0.53
  -1  -1  12    9.88    0.60
   1  -1  12    9.44    0.66
  -1   1  12    9.60    0.36
  -1   1  13  165.10    1.99
   1   1  13  163.28    2.12
  -1   1 -13  157.19    1.69
  -1  -1  13  157.82    1.98
   1   1  13  151.52    1.82
   1  -1  13  156.74    2.11
  -1   1  13  157.53    1.51
  -1   1 -14 2148.64   15.81
   1  -1  14 2202.25   16.56
  -1  -1  14 2190.00   16.38
   1   1  14 2176.43   16.05
   1   1  14 2168.58   16.52
   1  -1  14 2215.24   15.47
  -1   1 -15   18.75    0.57
  -1  -1  15   19.35    0.87
   1   1  15   18.48    0.70
   1  -1  15   20.02    0.46
   1   1  15   20.02    0.92
  -1   1  15   18.86    0.80
   1  -1  15   18.70    0.92
  -1   1  16    4.73    0.64
  -1  -1  16    4.22    0.69
   1  -1  16    4.49    0.75
   1   1  16    4.02    0.54
   1   1  16    3.74    0.71
  -1  -1  16    3.69    0.42
  -1  -1  17   23.68    0.97
   1   1  17   22.71    1.06
   1  -1  17   23.72    1.07
   1   1  17   23.02    0.77
   1  -1  17   21.81    0.85
  -1  -1  18    8.50    0.85
   1  -1  18    6.19    0.86
   1  -1  18    6.21    0.65
   1  -1  19   31.29    1.32
  -1  -1  19   31.22    1.21
  -1  -1  20    3.26    0.83
   1  -1  20    1.85    0.90
   1  -1  21   15.52    1.23
  -1  -1  21   14.22    1.03
   1  -1  21   13.62    0.65
   1   1  21   14.04    0.66
   1  -1  22   50.11    1.72
  -1  -1  22   48.72    1.52
   1  -1  22   49.02    0.99
   1   1  22   49.27    1.01
  -1  -1  23    3.79    0.57
   1   1  23    4.96    0.67
   1  -1  23    5.73    0.70
  -1  -1  24    1.88    0.58
   1  -1  24    2.84    0.70
   1   1  24    2.51    0.71
  -1  -1  25    4.01    0.64
   1   1  25    4.61    0.78
   1  -1  25    4.68    0.72
  -1   1  26   53.27    1.25
   1   1  26   51.61    1.18
   1  -1  26   50.95    1.17
   1  -1  27    2.48    0.61
  -1  -1  27    2.23    0.62
   1   1  27    1.58    0.81
  -1   1  27    1.66    0.76
   1  -1  27    0.53    0.76
   1   1  27    0.21    0.81
   1  -1  28    0.99    0.60
  -1  -1  28    0.90    0.60
  -1   1  28    2.46    0.76
   1   1  28    2.14    0.81
   1  -1  28    0.70    0.76
   1   1  28   -0.22    0.78
  -1  -1  29    3.14    0.61
   1  -1  29    2.86    0.60
   1   1  29    1.81    0.78
   1  -1  29    3.48    0.82
  -1   1  29    2.32    0.72
  -1  -1  29    3.09    0.75
   1   1  29    3.81    0.79
   1  -1  29    4.12    0.77
  -1  -1  30    2.56    0.69
  -1  -1  30    1.90    0.59
   1  -1  30    2.05    0.59
   1   1  30    2.87    0.56
   1   1  30    3.26    0.77
   1  -1  30    4.28    0.77
  -1   1  30    2.74    0.69
   1   1  30    2.99    0.74
   1  -1  30    2.75    0.74
  -1  -1  31    2.31    0.63
   1  -1  31    2.14    0.69
   1  -1  31    0.81    0.67
   1   1  31    0.73    0.69
  -1   1  31    1.46    0.62
   1  -1  31    1.80    0.50
  -1  -1  31    2.31    0.53
   1  -1  32   -0.70    0.61
   1   1  32    0.62    0.63
   1  -1  32    0.87    0.64
  -1  -1  32    0.80    0.55
  -1   1  32    0.24    0.54
   1  -1  32    0.55    0.45
  -1  -1  32    0.18    0.45
   1   1  33   -0.53    0.56
   1  -1  33    0.43    0.53
  -1  -1  33    0.93    0.44
   1  -1  33    0.99    0.41
  -1  -1  33    0.72    0.40
   1   1  34    0.62    0.44
   1  -1  34   -0.26    0.46
  -1  -1  34    0.35    0.35
   1  -1  34    0.24    0.34
   1  -1  35    0.51    0.32
  -1  -2   0   70.69    0.73
  -1   2  -1  254.84    2.08
  -1  -2  -1  256.55    2.02
  -1   2   2   98.16    0.90
  -1  -2  -2   99.21    0.93
  -1  -2   3  169.44    1.40
  -1  -2  -3  161.38    1.40
  -1  -2  -4    4.12    0.22
  -1  -2   4    4.29    0.22
  -1  -2  -5   42.79    0.54
  -1  -2   5   43.16    0.53
   1   2   6  281.13    2.42
  -1  -2   6  285.02    2.23
  -1  -2  -6  284.87    2.23
  -1  -2   7   37.44    0.49
  -1  -2  -7   36.86    0.49
   1   2   8    2.15    0.34
  -1  -2  -8    2.33    0.21
  -1  -2   8    2.48    0.19
   1  -2   9    1.05    0.42
   1   2   9    0.79    0.33
   1  -2   9    0.92    0.15
  -1  -2   9    0.73    0.17
  -1  -2  -9    0.60    0.19
   1  -2  -9    0.67    0.14
   1   2  10   21.70    0.59
  -1  -2  10   21.32    0.67
   1  -2  10   21.80    0.72
  -1   2 -10   22.09    0.59
   1  -2  10   20.36    0.28
  -1  -2 -10   19.71    0.31
  -1  -2  10   20.04    0.31
   1  -2 -10   20.63    0.29
   1  -2  11    1.05    0.49
   1   2  11    0.40    0.38
  -1  -2  11    0.94    0.46
  -1   2 -11    1.51    0.39
  -1  -2  12   31.01    0.89
   1   2  12   29.43    0.75
   1  -2  12   35.31    0.98
  -1   2 -12   37.35    0.78
  -1  -2 -12   34.00    0.51
   1  -2  13    1.28    0.58
  -1  -2  13    0.44    0.53
   1   2  13    0.90    0.42
  -1   2 -13    1.72    0.41
   1  -2  14   22.14    0.94
  -1  -2  14   21.71    0.86
   1  -2  14   21.90    0.44
   1   2  14   22.16    0.46
  -1   2 -14   21.67    0.66
   1  -2  15    3.99    0.73
  -1  -2  15    3.07    0.62
   1   2  15    3.62    0.33
   1  -2  15    3.30    0.33
  -1   2 -15    3.08    0.43
   1  -2  16   12.09    0.89
  -1  -2  16   11.22    0.81
  -1  -2  17    5.94    0.77
   1  -2  17    5.76    0.83
   1  -2  18    2.03    0.82
  -1  -2  18    2.83    0.76
   1  -2  19    5.93    0.68
  -1  -2  19    5.97    0.87
   1  -2  19    5.78    0.93
   1   2  20    8.62    0.60
   1  -2  20    8.55    0.58
  -1  -2  20    9.23    0.96
   1  -2  20    9.12    1.03
  -1  -2  21    2.19    0.86
   1  -2  21    3.08    1.00
   1  -2  21    1.39    0.58
   1   2  21    1.50    0.58
  -1  -2  22    3.14    0.90
   1  -2  22    2.27    0.99
   1   2  22    4.37    0.65
   1  -2  22    3.75    0.61
   1   2  23    1.86    0.69
   1  -2  23    1.90    0.66
  -1   2  23    1.83    0.56
  -1  -2  23    1.10    0.56
  -1  -2  23    3.12    0.93
   1  -2  23    2.59    1.05
   1   2  24    1.52    0.72
   1  -2  24    0.77    0.66
  -1   2  24    0.82    0.67
   1   2  24    0.41    0.71
  -1  -2  24    1.53    0.56
  -1   2  24    1.22    0.57
   1  -2  24    0.51    1.04
  -1  -2  25    0.14    0.59
  -1   2  25   -0.09    0.57
  -1   2  25    0.74    0.69
   1   2  25   -1.22    0.78
   1   2  25    0.37    0.73
   1  -2  25   -0.22    0.73
  -1   2  26    2.58    0.75
   1   2  26    3.38    0.82
   1   2  26    2.52    0.58
  -1  -2  26    2.84    0.61
   1  -2  26    1.79    0.56
  -1   2  26    1.95    0.61
  -1   2  26    1.73    0.54
   1   2  26    2.22    0.77
   1  -2  26    2.77    0.77
   1   2  27    2.62    0.81
  -1   2  27    2.42    0.74
  -1   2  27    1.29    0.59
  -1  -2  27    0.42    0.60
   1   2  27    0.66    0.58
   1  -2  27   -0.08    0.59
  -1   2  27    0.45    0.52
   1  -2  27    0.30    0.75
   1   2  27   -0.47    0.80
   1   2  28   -0.48    0.86
  -1  -2  28    0.38    0.58
  -1   2  28    0.78    0.60
   1  -2  28    0.74    0.62
   1   2  28    0.84    0.60
  -1   2  28    0.61    0.70
   1   2  28    0.57    0.62
   1   2  28    3.32    0.80
   1  -2  28    2.28    0.77
  -1  -2  29   -0.14    0.58
   1  -2  29   -0.09    0.58
   1   2  29    0.02    0.57
  -1   2  29    0.33    0.56
  -1   2  29   -0.03    0.71
   1   2  29    0.12    0.79
   1   2  29    0.26    0.59
   1  -2  29   -0.02    0.75
   1  -2  30    0.71    0.75
  -1  -2  30    0.57    0.66
  -1  -2  30    0.13    0.57
   1   2  30    1.44    0.55
  -1   2  30    1.92    0.56
   1  -2  30    0.58    0.54
   1   2  30    1.45    0.72
   1   2  30    1.27    0.55
  -1   2  30    0.15    0.65
   1  -2  30   -0.03    0.70
   1  -2  31   -0.14    0.69
  -1  -2  31    1.88    0.63
   1   2  31    0.92    0.51
  -1   2  31    0.53    0.49
  -1  -2  31   -0.20    0.52
   1  -2  31    0.20    0.50
   1   2  31   -0.40    0.69
  -1   2  31    0.49    0.58
   1  -2  31    0.53    0.66
  -1  -2  32    0.24    0.53
   1  -2  32    0.92    0.62
   1   2  32    0.92    0.62
  -1   2  32    1.14    0.46
   1  -2  32    0.56    0.45
  -1  -2  32    0.77    0.46
   1   2  32    1.09    0.46
   1  -2  33    1.07    0.53
  -1  -2  33    0.40    0.39
   1   2  33   -0.18    0.38
   1  -2  33    0.27    0.40
  -1   2  33   -0.02    0.40
   1  -2  33   -0.16    0.54
   1   2  33   -0.10    0.51
  -1  -2  33    0.01    0.44
  -1   2  34    0.14    0.33
   1   2  34    0.24    0.32
  -1  -2  34   -0.07    0.33
   1  -2  34   -0.12    0.32
   1  -2  34    0.44    0.45
   1  -2  35   -0.28    0.33
  -1  -3   0    5.11    0.27
  -1  -3   0    5.58    0.27
  -1  -3  -1    4.51    0.27
  -1  -3   1    5.09    0.27
  -1   3  -1    4.95    0.30
  -1  -3  -2  490.76    3.73
  -1   3  -2  480.91    3.81
  -1  -3  -3    8.92    0.32
  -1  -3   3    9.35    0.32
  -1  -3  -4    4.26    0.27
  -1  -3   4    3.80    0.26
  -1   3  -4    4.02    0.35
  -1  -3  -5   74.72    0.86
  -1  -3   5   75.85    0.86
  -1   3  -5   75.52    0.99
  -1  -3   6  436.01    3.35
  -1  -3  -6  432.12    3.35
  -1  -3  -7   78.30    0.90
  -1  -3   7   80.08    0.89
  -1   3  -7   80.05    1.07
   1  -3   8   16.70    0.38
  -1  -3   8   15.93    0.39
  -1  -3  -8   16.20    0.40
   1  -3  -8   16.66    0.39
  -1   3  -8   16.28    0.54
  -1  -3  -9    7.73    0.31
   1  -3  -9    8.01    0.29
  -1  -3   9    7.55    0.30
   1  -3   9    8.04    0.29
  -1   3  -9    8.31    0.49
  -1  -3  10    9.03    0.30
   1  -3 -10    8.62    0.30
   1  -3  10    9.45    0.29
  -1  -3 -10    8.31    0.32
   1  -3  10   10.09    0.61
  -1  -3 -11   48.26    0.63
   1  -3  11   50.22    0.60
   1  -3 -11   49.17    0.60
  -1  -3  11   48.29    0.61
   1  -3  11   51.37    1.10
   1  -3  12    2.04    0.16
  -1  -3  12    1.80    0.17
  -1   3 -12    2.37    0.44
  -1  -3  12    2.72    0.53
   1  -3  12    2.33    0.58
  -1   3 -13  125.08    1.59
   1  -3  13  128.85    1.92
  -1  -3  13  125.09    1.82
  -1   3 -14  282.83    2.74
  -1  -3  14  279.79    3.11
   1  -3  14  285.89    3.22
   1  -3  14  274.40    2.24
   1   3  14  273.56    2.24
  -1   3 -15   10.96    0.59
   1  -3  15   11.15    0.84
  -1  -3  15   10.64    0.78
  -1  -3  16    1.50    0.68
   1  -3  16    1.53    0.72
   1  -3  17   12.72    0.97
  -1  -3  17   13.28    0.90
  -1  -3  18   65.95    1.63
   1  -3  18   65.56    1.71
   1  -3  19   26.55    1.29
  -1  -3  19   29.36    1.25
   1   3  20    2.18    0.54
   1  -3  20    1.89    0.68
   1  -3  20    1.57    0.95
  -1  -3  20    2.27    0.87
   1  -3  20    2.03    0.53
   1   3  21    9.56    0.66
   1  -3  21   10.52    0.64
   1   3  21   11.05    0.71
  -1   3  21   10.54    0.68
  -1  -3  21   10.78    1.03
   1  -3  21   11.28    1.19
   1  -3  22   13.82    0.70
   1   3  22   13.03    0.72
  -1   3  22   13.71    0.64
   1  -3  22   13.50    1.23
  -1  -3  22   12.64    0.59
  -1  -3  22   14.27    1.15
   1   3  22   14.57    0.81
  -1   3  22   13.73    0.74
   1  -3  23    1.74    0.66
   1   3  23    1.17    0.65
  -1   3  23    0.64    0.62
   1   3  23    2.00    0.72
  -1   3  23    1.18    0.52
  -1  -3  23    0.79    0.54
   1  -3  23    1.86    1.06
  -1  -3  23    1.02    0.91
   1  -3  24    0.31    0.69
   1   3  24    0.26    0.66
   1   3  24    1.38    0.71
  -1   3  24    0.59    0.70
  -1  -3  24    0.46    0.53
  -1   3  24    1.04    0.54
  -1  -3  24    0.16    0.90
   1  -3  24    0.51    1.02
   1   3  25    7.14    0.85
  -1   3  25    8.16    0.79
  -1   3  25    7.40    0.62
  -1  -3  25    6.33    0.60
  -1   3  25    7.66    0.62
   1  -3  25    7.80    1.16
   1  -3  25    8.60    0.80
   1   3  25    8.16    0.80
  -1  -3  26   19.16    0.77
   1   3  26   19.13    0.76
  -1   3  26   20.44    0.76
   1  -3  26   18.99    0.75
  -1   3  26   18.79    0.70
   1   3  26   21.43    1.01
  -1   3  26   20.93    0.92
   1  -3  26   21.05    0.92
   1   3  26   20.73    0.94
   1  -3  27    1.56    0.60
  -1   3  27    1.61    0.56
   1   3  27    0.97    0.58
  -1  -3  27    1.14    0.58
   1   3  27    1.08    0.65
  -1   3  27    2.03    0.73
  -1   3  27    1.74    0.54
   1   3  27    1.53    0.82
   1  -3  27    1.96    0.77
   1   3  27    1.97    0.78
   1  -3  28    0.50    0.58
  -1   3  28    0.09    0.57
   1   3  28   -0.22    0.55
  -1  -3  28    0.32    0.56
   1   3  28    0.93    0.80
   1   3  28   -0.24    0.63
  -1   3  28    0.19    0.72
   1  -3  28    0.56    0.73
  -1   3  29    5.73    0.56
   1   3  29    5.92    0.59
  -1  -3  29    4.36    0.60
   1  -3  29    4.72    0.60
  -1   3  29    3.93    0.72
   1   3  29    3.42    0.61
   1   3  29    5.25    0.84
   1  -3  29    3.46    0.75
   1   3  30    0.25    0.50
  -1   3  30    0.35    0.51
  -1  -3  30    0.86    0.53
   1  -3  30    0.97    0.52
   1   3  30   -0.53    0.74
   1   3  30   -0.01    0.52
  -1   3  30   -0.03    0.63
   1  -3  30    0.73    0.71
   1  -3  31    0.39    0.68
  -1  -3  31    1.20    0.61
  -1  -3  31    0.29    0.48
  -1   3  31    0.65    0.49
   1  -3  31    0.79    0.48
   1   3  31    0.39    0.49
   1   3  31    2.36    0.67
  -1   3  31    1.67    0.57
   1  -3  31    2.48    0.66
  -1  -3  32    0.05    0.51
   1  -3  32    0.70    0.61
  -1   3  32    0.12    0.42
   1  -3  32   -0.26    0.43
  -1  -3  32   -0.35    0.44
   1   3  32    0.04    0.43
   1   3  32    0.32    0.59
   1  -3  32   -0.72    0.57
   1  -3  33    0.75    0.52
   1  -3  33    1.42    0.51
  -1   3  33    0.53    0.37
  -1  -3  33    0.88    0.38
   1  -3  33    0.74    0.37
   1   3  33    0.51    0.38
  -1  -3  33    1.20    0.46
   1   3  34   -0.18    0.31
   1  -3  34    0.35    0.31
   1  -3  35    0.08    0.31
  -1  -4   0    4.87    0.35
  -1  -4   0    5.29    0.33
  -1  -4  -1   15.12    0.46
  -1  -4  -1   14.94    0.40
  -1  -4   1   15.78    0.45
  -1  -4  -2   11.95    0.42
  -1  -4  -2   11.97    0.37
  -1   4  -3    8.87    0.45
  -1  -4   3    7.79    0.38
  -1  -4  -3    8.99    0.39
  -1  -4  -4   36.32    0.66
  -1  -4   4   36.65    0.64
  -1   4  -5   20.09    0.58
  -1  -4  -5   20.02    0.49
  -1  -4   5   20.37    0.50
  -1  -4  -6    7.82    0.37
  -1  -4   6    7.85    0.37
  -1   4  -7   96.26    1.27
  -1  -4  -7   93.52    1.10
  -1  -4   7   95.17    1.10
  -1  -4   8    6.06    0.35
   1  -4  -8    5.66    0.36
   1  -4   8    6.28    0.33
  -1  -4  -8    5.02    0.37
  -1   4  -9   84.69    1.24
   1  -4   9   88.28    1.03
   1  -4  -9   89.10    1.04
  -1  -4   9   86.92    1.04
  -1  -4  -9   88.71    1.05
  -1   4 -10    1.42    0.44
  -1  -4  10    1.26    0.27
   1  -4  10    1.42    0.27
   1  -4 -10    1.53    0.29
  -1  -4 -10    1.54    0.31
  -1   4 -11   60.98    1.09
   1  -4  11   59.35    0.78
  -1  -4  11   59.39    0.80
   1  -4 -11   57.40    0.80
  -1  -4 -11   57.61    0.81
   1  -4  11   58.43    1.23
  -1   4 -12    2.59    0.49
  -1  -4 -12    2.47    0.31
   1  -4  12    2.39    0.25
  -1  -4  12    2.26    0.27
   1  -4 -12    2.42    0.28
   1  -4  12    2.23    0.61
   1  -4  13   27.13    0.45
  -1  -4  13   25.19    0.46
   1  -4  13   27.18    0.98
  -1  -4  13   27.35    0.98
   1  -4  14   17.66    0.92
  -1  -4  14   18.06    0.89
  -1   4 -14   19.37    0.74
   1  -4  15   30.48    1.14
  -1  -4  15   31.70    1.10
  -1  -4  16    4.32    0.75
   1  -4  16    5.17    0.81
   1  -4  17   10.49    0.98
  -1  -4  17   11.13    0.92
   1  -4  18    1.04    0.88
  -1  -4  18    1.05    0.82
   1  -4  19    2.94    0.95
  -1  -4  19    2.80    0.87
   1   4  20    3.60    0.60
   1   4  20    3.26    0.57
   1  -4  20    5.75    1.05
  -1  -4  20    5.53    0.98
   1  -4  20    4.14    0.58
  -1   4  21   -0.05    0.57
   1   4  21    0.09    0.60
  -1  -4  21    0.44    0.89
   1  -4  21    0.26    0.99
   1   4  21    0.34    0.57
  -1  -4  21    0.30    0.44
  -1   4  21    0.48    0.44
   1  -4  21    0.72    0.59
   1  -4  22    0.94    0.62
   1   4  22    1.34    0.69
  -1   4  22    0.81    0.64
  -1   4  22    1.47    0.52
   1   4  22    1.41    0.65
  -1   4  22    1.20    0.51
  -1  -4  22    1.27    0.49
  -1  -4  22    1.76    0.93
   1  -4  22    1.57    1.02
   1  -4  23    1.29    0.66
  -1   4  23    0.73    0.54
  -1   4  23    0.49    0.65
   1   4  23    0.88    0.66
   1   4  23    1.77    0.75
  -1  -4  23    1.21    0.55
  -1   4  23    0.66    0.52
   1  -4  23    0.75    1.06
  -1  -4  23    1.07    0.92
   1   4  24    0.92    0.77
  -1   4  24    0.42    0.70
  -1   4  24    0.69    0.55
  -1  -4  24    0.45    0.48
  -1   4  24    1.25    0.56
   1  -4  24    2.11    1.13
  -1  -4  24    0.06    0.91
   1   4  24    0.82    0.73
   1  -4  24    0.92    0.66
  -1   4  25    0.56    0.71
   1   4  25    0.39    0.66
  -1   4  25    0.37    0.54
   1   4  25    0.05    0.82
   1  -4  25   -0.52    0.55
  -1   4  25   -0.02    0.53
   1   4  25   -0.58    0.58
   1  -4  25    0.66    1.01
   1  -4  25   -0.03    0.68
   1   4  26    1.28    0.66
   1   4  26    1.04    0.80
  -1   4  26    2.47    0.73
  -1   4  26    1.50    0.56
   1  -4  26    1.25    0.53
  -1   4  26    2.65    0.57
   1   4  26    2.42    0.58
  -1  -4  26    1.55    0.59
   1  -4  26    3.01    1.06
   1  -4  26    0.27    0.74
   1  -4  27    0.29    0.57
  -1   4  27    0.50    0.53
  -1  -4  27    0.82    0.57
   1   4  27    0.73    0.55
  -1   4  27    0.32    0.71
  -1   4  27    1.25    0.53
   1   4  27    0.99    0.66
   1   4  27    0.63    0.78
   1  -4  27   -0.59    0.76
   1   4  28    0.34    0.57
   1  -4  28    0.39    0.55
  -1   4  28    0.35    0.57
  -1  -4  28    0.40    0.52
   1   4  28    0.79    0.63
  -1   4  28    1.14    0.70
   1   4  28    0.49    0.79
   1  -4  28    1.46    0.72
   1  -4  29    0.86    0.54
   1   4  29    0.12    0.52
  -1  -4  29    0.77    0.54
  -1   4  29    0.04    0.53
   1   4  29    1.16    0.74
  -1   4  29    1.12    0.67
   1   4  29    0.37    0.58
   1  -4  29   -0.02    0.71
  -1   4  30    0.82    0.51
   1  -4  30    0.27    0.49
   1   4  30    0.77    0.51
  -1  -4  30    0.36    0.51
   1   4  30    0.59    0.72
  -1   4  30    0.27    0.61
   1   4  30   -0.30    0.51
   1  -4  30    1.00    0.67
  -1  -4  31    0.00    0.44
   1  -4  31    0.04    0.45
  -1   4  31    0.37    0.46
   1   4  31   -0.20    0.45
   1   4  31    0.57    0.65
   1  -4  32    0.79    0.40
  -1  -4  32    0.83    0.39
   1   4  32    0.43    0.40
  -1   4  32    0.67    0.42
  -1  -4  32    1.56    0.52
   1  -4  32    0.67    0.57
  -1  -4  33    0.32    0.35
   1   4  33    0.60    0.34
   1  -4  33   -0.16    0.35
  -1   4  33    0.43    0.35
   1  -4  33    0.16    0.49
  -1  -4  33    0.43    0.43
   1  -4  33   -0.57    0.49
   1  -4  34    0.09    0.40
   1  -4  34    0.35    0.28
   1  -4  34    0.13    0.40
   1  -4  35   -0.15    0.28
  -1  -5   0    2.14    0.37
  -1  -5   0    1.69    0.33
  -1  -5  -1   41.72    0.77
  -1  -5  -1   40.96    0.70
  -1  -5  -2   83.44    1.10
  -1  -5  -2   83.30    1.00
  -1  -5   2   80.90    1.09
  -1   5  -2   80.59    1.15
  -1  -5  -3  109.97    1.30
  -1  -5   3  108.91    1.29
  -1  -5   3  106.61    1.33
  -1   5  -3  106.91    1.38
  -1  -5  -4   38.45    0.75
  -1  -5   4   39.12    0.73
  -1  -5  -4   39.37    0.64
  -1   5  -4   38.39    0.81
  -1  -5  -5    3.08    0.38
  -1  -5   5    2.48    0.36
  -1  -5  -6  343.41    2.99
  -1  -5   6  345.25    2.98
  -1   5  -6  340.82    3.16
  -1  -5  -7   24.33    0.61
   1  -5   7   23.99    0.59
  -1  -5   7   23.87    0.60
   1  -5  -7   24.85    0.61
  -1   5  -7   22.52    0.71
  -1  -5  -8    1.11    0.37
   1  -5   8    0.98    0.34
  -1  -5   8    0.84    0.34
   1  -5  -8    1.28    0.38
  -1   5  -8    0.93    0.46
  -1  -5   9   12.87    0.50
   1  -5  -9   11.96    0.48
  -1  -5  -9   11.78    0.50
   1  -5   9   12.55    0.48
  -1   5  -9   11.76    0.61
   1  -5  10   17.36    0.52
  -1  -5  10   17.30    0.53
   1  -5 -10   17.77    0.54
  -1  -5 -10   16.45    0.53
  -1   5 -10   17.68    0.71
   1  -5 -11   13.64    0.49
  -1  -5  11   12.90    0.47
  -1  -5 -11   13.70    0.52
   1  -5  11   13.54    0.47
  -1   5 -11   14.55    0.72
  -1  -5  12    4.37    0.36
  -1  -5 -12    3.85    0.39
   1  -5  12    4.27    0.34
   1  -5 -12    4.11    0.37
  -1   5 -12    4.36    0.59
  -1  -5  13   24.87    0.56
   1  -5  13   25.55    0.56
   1  -5  13   25.29    1.03
  -1  -5  14   30.32    1.12
   1  -5  14   30.35    1.13
  -1  -5  15   14.14    0.92
   1  -5  15   14.73    0.97
  -1  -5  16    6.67    0.83
   1  -5  16    5.93    0.91
  -1  -5  17    7.38    0.93
   1  -5  17    7.39    0.97
   1  -5  18  117.53    2.33
  -1  -5  18  115.29    2.26
   1   5  19    0.68    0.55
  -1  -5  19    1.46    0.89
   1  -5  19    1.49    0.94
   1  -5  19    0.87    0.52
   1  -5  20    2.62    0.59
   1   5  20    1.96    0.58
   1   5  20    2.85    0.65
  -1   5  20    2.52    0.52
  -1   5  20    2.13    0.55
  -1  -5  20    2.58    0.43
  -1   5  20    1.80    0.45
  -1  -5  20    2.39    0.95
   1  -5  20    2.62    1.03
   1  -5  21    1.47    0.60
   1   5  21    1.37    0.62
  -1   5  21    1.27    0.52
   1   5  21    0.87    0.68
  -1   5  21    1.37    0.58
  -1  -5  21    1.20    0.45
  -1   5  21    2.01    0.49
   1  -5  21    1.60    1.05
  -1  -5  21    0.76    0.94
   1  -5  22    7.17    0.67
  -1  -5  22    7.81    1.09
  -1  -5  22    6.37    0.53
  -1   5  22    6.71    0.57
   1  -5  22    6.73    1.17
  -1   5  22    8.14    0.73
   1   5  22    7.17    0.78
   1   5  22    7.79    0.70
  -1   5  22    7.43    0.61
   1  -5  23    1.60    0.69
  -1  -5  23    1.84    0.53
  -1   5  23    1.14    0.51
   1  -5  23    1.58    1.06
  -1  -5  23    0.39    0.93
  -1   5  23    1.02    0.56
   1   5  23    2.43    0.74
   1   5  23    1.98    0.69
  -1   5  23    0.87    0.63
   1  -5  24    0.39    0.69
   1   5  24   -0.06    0.67
  -1   5  24   -0.21    0.56
   1   5  24    0.07    0.54
   1   5  24    0.61    0.76
  -1   5  24    0.64    0.70
  -1  -5  24    0.55    0.53
   1  -5  24    0.79    0.51
   1   5  24   -0.55    0.52
  -1   5  24   -0.82    0.54
   1  -5  24   -0.11    1.09
  -1  -5  24    0.32    0.92
   1   5  25    2.82    0.72
   1   5  25    2.29    0.80
  -1   5  25    2.08    0.57
  -1   5  25    2.24    0.76
   1   5  25    2.32    0.53
  -1   5  25    1.30    0.52
   1  -5  25    2.38    0.57
  -1  -5  25    2.72    0.58
   1   5  25    0.99    0.55
   1  -5  25    0.73    1.05
   1  -5  25    2.91    0.74
  -1   5  26    4.22    0.75
  -1   5  26    4.85    0.58
   1   5  26    4.80    0.72
   1   5  26    5.74    0.87
   1  -5  26    4.18    0.58
   1   5  26    4.91    0.58
  -1  -5  26    4.65    0.60
  -1   5  26    5.57    0.59
   1  -5  26    4.37    1.08
   1  -5  26    3.86    0.77
  -1  -5  27    0.83    0.55
  -1   5  27    1.69    0.53
   1  -5  27    0.95    0.56
   1   5  27    1.21    0.54
   1   5  27    0.47    0.78
  -1   5  27    0.09    0.70
  -1   5  27    1.49    0.53
   1   5  27   -0.21    0.65
   1  -5  27   -1.00    0.74
  -1   5  28    1.20    0.55
   1  -5  28    1.33    0.53
  -1  -5  28    1.25    0.53
   1   5  28    1.05    0.53
   1   5  28    0.71    0.60
   1   5  28    0.66    0.77
  -1   5  28    0.60    0.67
   1  -5  28    0.98    0.70
   1   5  29    0.12    0.48
  -1   5  29    0.03    0.51
   1  -5  29    1.13    0.52
  -1  -5  29    0.39    0.51
  -1   5  29   -0.12    0.63
   1   5  29   -0.25    0.73
   1   5  29   -0.39    0.57
   1  -5  29   -0.19    0.68
  -1  -5  30    1.99    0.48
  -1   5  30    1.10    0.49
   1  -5  30    2.05    0.47
   1   5  30    1.35    0.49
   1   5  30    1.10    0.69
   1  -5  30    1.74    0.66
  -1   5  31   -0.29    0.43
  -1  -5  31    0.82    0.43
   1   5  31   -0.50    0.44
   1  -5  31    1.13    0.42
   1  -5  31    2.24    0.60
  -1   5  32   -0.14    0.38
   1  -5  32   -0.03    0.37
   1   5  32    0.30    0.37
  -1  -5  32   -0.25    0.37
   1  -5  32    0.16    0.55
  -1  -5  32    0.07    0.50
   1  -5  32   -0.02    0.54
   1   5  33   -0.07    0.32
   1  -5  33    0.15    0.30
   1  -5  33    0.23    0.48
  -1  -5  33    0.68    0.41
   1  -5  33    0.43    0.47
   1  -5  34    0.16    0.38
   1  -5  34    0.25    0.39
   1  -5  35   -0.07    0.25
  -1  -6   0   69.15    1.04
  -1  -6   0   64.93    1.05
  -1  -6  -1  470.31    3.91
  -1  -6   1  481.65    3.99
  -1  -6  -1  475.13    4.03
  -1  -6  -2  176.85    1.78
  -1  -6   2  176.53    1.91
  -1  -6  -2  175.99    1.91
  -1  -6  -3  205.24    1.95
  -1  -6  -3  203.27    2.12
  -1  -6   3  201.23    2.09
  -1  -6  -4   62.18    1.03
  -1  -6   4   62.48    1.00
  -1  -6  -5  184.69    1.74
  -1  -6   5  177.77    1.93
   1  -6   5  178.94    1.92
   1  -6  -5  180.24    1.95
  -1  -6  -5  179.77    1.96
  -1  -6  -6    3.88    0.33
   1  -6   6    3.83    0.44
   1  -6  -6    4.02    0.47
  -1  -6  -6    3.91    0.47
  -1  -6   6    3.58    0.45
  -1   6  -7   13.48    0.70
  -1  -6  -7   14.45    0.43
   1  -6   7   13.98    0.56
  -1  -6   7   14.18    0.57
  -1  -6  -7   14.52    0.58
   1  -6  -7   13.38    0.58
  -1   6  -8    6.49    0.61
   1  -6  -8    6.20    0.49
  -1  -6  -8    6.20    0.50
   1  -6   8    6.05    0.46
  -1  -6   8    6.38    0.49
  -1  -6  -8    4.63    0.32
  -1  -6   9   13.41    0.59
   1  -6  -9   13.80    0.57
   1  -6   9   13.05    0.55
  -1  -6  -9   14.00    0.59
   1  -6  10   49.35    0.91
   1  -6 -10   50.63    0.92
  -1  -6  10   49.09    0.92
  -1  -6 -10   49.45    0.94
  -1  -6 -11   35.05    0.81
   1  -6  11   35.75    0.78
   1  -6 -11   36.55    0.80
  -1  -6  11   35.78    0.79
   1  -6 -12    4.67    0.45
   1  -6  12    5.41    0.43
  -1  -6  12    5.87    0.46
  -1  -6 -12    4.36    0.47
  -1  -6 -13   20.60    0.63
   1  -6 -13   21.28    0.62
   1  -6  13   21.07    0.60
  -1  -6  13   20.07    0.59
   1  -6  13   19.39    1.02
  -1  -6  14   16.73    0.53
   1  -6  14   16.88    0.52
   1  -6  14   17.26    1.03
  -1  -6  15   15.46    1.01
   1  -6  15   14.35    1.00
   1  -6  16    2.59    0.87
  -1  -6  16    3.79    0.87
  -1  -6  17   29.56    1.30
   1  -6  17   30.31    1.37
  -1   6  17   31.80    0.63
  -1  -6  17   30.79    0.61
   1  -6  18    2.87    1.01
  -1  -6  18    2.43    0.91
  -1  -6  18    2.45    0.41
  -1   6  18    1.60    0.40
   1  -6  18    1.77    0.53
   1  -6  19    6.53    0.61
  -1   6  19    6.72    0.46
  -1  -6  19    6.20    0.48
   1  -6  19    6.65    1.14
  -1  -6  19    6.27    1.02
   1   6  19    7.17    0.62
   1   6  19    6.52    0.66
   1  -6  20    2.34    0.60
  -1   6  20    1.17    0.44
  -1  -6  20    2.13    0.47
  -1  -6  20    1.34    0.97
   1  -6  20    1.72    1.03
  -1   6  20    0.78    0.52
   1   6  20    1.73    0.68
   1   6  20    1.30    0.61
  -1   6  20    1.07    0.59
  -1   6  20    1.23    0.46
   1  -6  21    3.20    0.65
  -1   6  21    2.13    0.49
  -1  -6  21    2.70    0.47
  -1  -6  21    2.08    1.02
   1  -6  21    3.01    1.12
  -1   6  21    3.36    0.67
   1   6  21    3.00    0.68
  -1   6  21    2.48    0.58
   1   6  21    2.24    0.65
   1  -6  22    1.96    0.66
  -1   6  22    1.69    0.50
  -1  -6  22    1.80    0.48
  -1  -6  22    1.48    1.00
   1  -6  22    1.75    1.13
  -1   6  22    1.76    0.68
   1   6  22    1.98    0.73
   1   6  22    2.43    0.58
   1   6  22    1.78    0.68
  -1   6  22    2.50    0.56
   1  -6  23    0.08    0.66
  -1   6  23    0.41    0.49
   1   6  23    0.52    0.50
   1  -6  23    0.58    0.46
  -1  -6  23    0.98    0.50
  -1  -6  23    0.10    0.99
   1  -6  23    0.71    1.09
  -1   6  23    0.76    0.68
   1   6  23   -0.40    0.74
  -1   6  23    0.00    0.56
   1   6  23    0.51    0.57
   1   6  23   -0.12    0.66
   1  -6  24    1.88    0.75
  -1  -6  24    0.45    0.51
   1  -6  24    0.39    0.48
   1   6  24    1.01    0.54
  -1   6  24    0.65    0.52
   1  -6  24    0.92    1.11
  -1  -6  24    1.20    0.99
  -1   6  24   -0.45    0.72
   1   6  24    0.15    0.68
   1   6  24   -0.51    0.81
  -1   6  24    0.52    0.58
   1   6  24    0.49    0.57
   1  -6  25   -1.10    0.71
   1   6  25   -0.04    0.55
   1   6  25    0.73    0.72
   1   6  25    0.47    0.82
  -1   6  25    0.86    0.70
  -1   6  25   -0.07    0.58
   1   6  25   -0.27    0.53
   1  -6  25    0.49    0.53
  -1   6  25    0.43    0.49
  -1  -6  25   -0.13    0.54
   1  -6  25   -0.42    1.06
  -1   6  26    0.82    0.49
   1   6  26    1.03    0.52
  -1  -6  26    0.65    0.53
   1  -6  26    0.47    0.54
  -1   6  26    0.67    0.56
   1   6  26    1.42    0.83
   1   6  26    0.86    0.69
  -1   6  26    0.56    0.71
   1   6  26    1.55    0.54
   1  -6  26    0.42    0.74
  -1   6  27    0.08    0.51
   1   6  27    0.07    0.49
   1  -6  27    1.15    0.52
  -1  -6  27    0.29    0.53
   1   6  27    0.37    0.79
  -1   6  27   -0.14    0.52
   1   6  27   -0.12    0.64
  -1   6  27    0.31    0.68
   1  -6  27    0.82    0.72
  -1  -6  28   -0.22    0.48
  -1   6  28   -0.46    0.51
   1   6  28   -0.52    0.48
   1  -6  28    0.09    0.49
   1   6  28   -0.34    0.77
   1   6  28    0.14    0.60
   1  -6  28   -0.34    0.69
  -1   6  29    1.10    0.49
   1   6  29    0.78    0.48
  -1  -6  29    1.06    0.46
   1  -6  29    0.65    0.47
   1   6  29    1.60    0.55
   1  -6  29    0.69    0.66
  -1   6  30    0.44    0.44
   1  -6  30    0.44    0.42
  -1  -6  30    0.66    0.43
   1   6  30    0.27    0.43
   1  -6  30    1.26    0.63
  -1  -6  31    0.01    0.38
  -1   6  31    0.06    0.38
   1   6  31    0.50    0.39
   1  -6  31    0.32    0.38
   1  -6  31   -1.07    0.59
   1  -6  32    0.44    0.32
   1   6  32    0.34    0.33
   1  -6  32    0.43    0.49
  -1  -6  33    0.56    0.38
   1  -6  33    0.31    0.44
   1  -6  33   -0.01    0.42
   1  -6  34    0.23    0.34
  -1  -6  34    0.56    0.25
   1  -6  34   -0.03    0.34
   1  -6  35    0.16    0.19
  -1  -7   0    7.68    0.57
  -1  -7   0    8.40    0.53
  -1  -7  -1  117.23    1.46
  -1  -7   1  119.10    1.53
  -1  -7  -2  174.78    2.00
   1  -7  -2  174.48    2.00
  -1  -7  -2  174.35    1.86
   1  -7   3  221.75    2.34
   1  -7  -3  218.26    2.35
  -1  -7   3  219.99    2.34
  -1  -7  -3  221.87    2.37
  -1  -7  -3  224.26    2.18
   1  -7  -4   76.77    1.25
   1  -7   4   77.04    1.24
  -1  -7   4   78.48    1.24
  -1  -7  -4   78.74    1.27
  -1  -7  -4   80.30    1.08
   1  -7  -5   22.26    0.74
  -1  -7  -5   20.76    0.74
  -1  -7   5   22.59    0.73
   1  -7   5   23.39    0.73
   1  -7  -6   86.99    1.33
  -1  -7   6   88.68    1.33
  -1  -7  -6   88.65    1.34
   1  -7   6   87.04    1.31
  -1  -7  -6   86.96    1.09
  -1  -7   7   19.83    0.70
   1  -7   7   20.71    0.72
  -1  -7  -7   20.66    0.74
   1  -7  -7   20.82    0.74
  -1  -7  -7   18.21    0.50
  -1  -7  -8    7.14    0.56
  -1  -7   8    7.37    0.56
   1  -7  -8    6.78    0.56
   1  -7   8    7.94    0.56
  -1  -7  -8    6.73    0.37
  -1  -7  -9   72.34    1.22
   1  -7   9   73.58    1.19
   1  -7  -9   71.84    1.21
  -1  -7   9   71.62    1.21
   1  -7  10  107.21    1.50
  -1  -7  10  106.43    1.51
   1  -7 -10  108.03    1.51
  -1  -7 -10  106.94    1.52
   1  -7  11   17.81    0.67
  -1  -7 -11   17.72    0.71
   1  -7 -11   18.27    0.70
  -1  -7  11   17.94    0.70
  -1  -7 -12    7.76    0.59
  -1  -7  12    8.68    0.58
   1  -7 -12    8.02    0.57
   1  -7  12    9.06    0.58
   1  -7 -13   20.09    0.70
   1  -7  13   19.98    0.68
  -1  -7  13   19.42    0.68
  -1  -7 -13   20.06    0.71
  -1   7  13   18.13    0.40
   1  -7  14   88.89    1.96
  -1  -7  14   88.89    1.29
   1  -7  14   89.14    1.28
  -1  -7  14   88.87    0.97
  -1   7  14   86.14    0.95
  -1  -7  15   86.49    0.98
  -1   7  15   85.12    0.96
   1  -7  15   83.43    1.98
  -1   7  16   41.30    0.68
  -1  -7  16   44.29    0.70
   1  -7  16   42.00    1.50
  -1  -7  16   42.21    1.51
  -1  -7  17    9.84    0.45
  -1   7  17    9.73    0.44
   1  -7  17   10.08    0.58
   1  -7  17   10.05    1.12
  -1  -7  17   10.93    1.06
   1  -7  18    5.66    0.57
  -1   7  18    6.01    0.42
  -1  -7  18    6.01    0.43
   1  -7  18    6.13    1.10
  -1  -7  18    5.78    1.02
   1   7  18    7.95    0.71
   1   7  18    6.98    0.63
   1  -7  19    1.33    0.56
  -1  -7  19    0.01    0.40
  -1   7  19   -0.29    0.39
  -1  -7  19    0.96    0.98
   1  -7  19    0.42    1.02
   1   7  19   -0.03    0.54
  -1   7  19    0.66    0.52
  -1   7  19    0.30    0.49
   1   7  19    0.37    0.57
  -1   7  19    1.92    0.61
   1   7  19    0.66    0.65
   1  -7  20    1.80    0.63
  -1   7  20    0.67    0.43
  -1  -7  20    1.14    0.43
  -1  -7  20    1.57    1.01
   1  -7  20    1.27    1.06
   1   7  20    1.17    0.57
  -1   7  20    1.11    0.63
   1   7  20    1.19    0.69
   1   7  20    1.73    0.66
  -1   7  20    0.57    0.50
  -1   7  20    0.68    0.55
   1  -7  21    3.26    0.68
  -1   7  21    1.68    0.65
   1   7  21    1.66    0.68
  -1   7  21    2.45    0.59
   1   7  21    1.55    0.59
   1   7  21    2.05    0.77
  -1   7  21    1.86    0.52
  -1  -7  21    1.88    0.48
  -1   7  21    2.06    0.46
  -1  -7  21    1.52    1.05
   1  -7  21    1.38    1.07
   1  -7  22    8.53    0.72
  -1   7  22    7.52    0.52
   1   7  22    7.19    0.55
  -1  -7  22    7.60    0.55
   1  -7  22    7.00    0.53
   1  -7  22    9.15    1.28
  -1  -7  22    6.98    1.15
   1   7  22    9.26    0.87
  -1   7  22    7.33    0.57
   1   7  22    8.48    0.77
  -1   7  22    8.72    0.66
  -1   7  22    7.19    0.76
   1   7  22    7.60    0.64
   1  -7  23    1.44    0.69
  -1  -7  23    1.19    0.50
   1  -7  23    1.12    0.48
  -1   7  23    0.95    0.49
   1   7  23    0.60    0.50
   1  -7  23    0.81    1.16
  -1  -7  23    0.75    1.05
  -1   7  23    1.21    0.60
   1   7  23    1.11    0.70
  -1   7  23    0.77    0.53
   1   7  23   -0.06    0.81
   1   7  23    0.19    0.60
  -1   7  23    0.95    0.69
   1  -7  24    2.20    0.75
  -1   7  24    1.31    0.52
   1   7  24    1.22    0.52
   1  -7  24    0.88    0.50
  -1  -7  24    0.56    0.49
   1  -7  24    1.29    1.08
  -1  -7  24    1.22    0.97
   1   7  24    0.73    0.59
   1   7  24    0.71    0.70
   1   7  24   -0.34    0.83
  -1   7  24    0.56    0.72
  -1   7  24   -0.04    0.60
   1  -7  25   -0.31    0.76
  -1   7  25    0.21    0.58
   1   7  25   -0.38    0.70
   1   7  25    0.20    0.58
   1   7  25    0.34    0.82
  -1   7  25    0.54    0.51
   1  -7  25    0.51    0.51
  -1  -7  25    0.33    0.51
   1   7  25    0.51    0.49
   1  -7  25    0.46    1.06
   1   7  26    3.26    0.53
  -1  -7  26    3.46    0.54
   1  -7  26    3.56    0.51
  -1   7  26    3.66    0.53
  -1   7  26    1.95    0.56
   1   7  26    2.36    0.81
   1   7  26    3.01    0.68
   1   7  26    2.81    0.57
   1  -7  26    4.62    0.75
  -1   7  27    3.73    0.51
   1  -7  27    3.78    0.51
   1   7  27    3.39    0.52
  -1  -7  27    2.30    0.50
   1   7  27    2.98    0.68
  -1   7  27    2.70    0.54
   1  -7  27    3.94    0.72
   1   7  28    1.27    0.47
  -1   7  28    1.25    0.47
   1  -7  28    0.57    0.45
  -1  -7  28    1.21    0.45
   1   7  28    0.60    0.58
   1  -7  28    2.15    0.69
  -1   7  29    1.68    0.43
  -1  -7  29    0.57    0.41
   1  -7  29    0.81    0.42
   1   7  29    1.50    0.42
   1   7  29    0.29    0.54
   1  -7  29    1.51    0.63
   1   7  30    0.34    0.37
  -1  -7  30    0.52    0.38
  -1   7  30    0.01    0.37
   1  -7  30    0.75    0.37
   1  -7  30    0.95    0.58
   1  -7  31    0.25    0.31
   1  -7  31    1.08    0.54
   1  -7  32    0.45    0.47
   1  -7  33    0.10    0.39
  -1  -7  33    0.26    0.34
   1  -7  33    0.88    0.40
   1  -7  34   -0.22    0.31
  -1  -7  34    0.22    0.20
   1  -7  34    0.39    0.29
   1  -8   0  201.24    2.33
  -1  -8   0  200.02    2.34
   1  -8  -1  164.93    2.04
  -1  -8  -1  159.07    2.03
  -1  -8  -1  162.28    1.91
  -1  -8  -2  299.35    3.06
   1  -8  -2  300.46    3.07
  -1  -8  -2  301.93    2.89
   1  -8  -3   68.77    1.27
   1  -8   3   67.30    1.25
  -1  -8  -3   69.30    1.28
  -1  -8   3   67.91    1.26
  -1  -8  -3   67.38    1.09
   1  -8   4    4.43    0.56
  -1  -8  -4    3.67    0.59
   1  -8  -4    4.38    0.62
  -1  -8   4    3.57    0.56
  -1  -8  -4    3.06    0.42
  -1  -8   5   50.54    1.11
   1  -8   5   50.90    1.10
   1  -8  -5   53.30    1.12
  -1  -8  -5   53.03    1.15
  -1  -8  -5   52.87    0.91
  -1  -8   6   14.56    0.73
   1  -8   6   14.75    0.72
   1  -8  -6   14.32    0.73
  -1  -8  -6   14.36    0.72
  -1  -8  -6   14.68    0.51
  -1  -8  -7   74.67    1.34
   1  -8  -7   74.12    1.34
  -1  -8   7   76.49    1.33
   1  -8   7   75.32    1.32
   1  -8  -8    7.53    0.65
  -1  -8  -8    6.92    0.67
  -1  -8   8    7.91    0.65
   1  -8   8    7.80    0.61
  -1  -8  -8    5.41    0.36
  -1  -8   9    0.20    0.53
  -1  -8  -9    0.36    0.56
   1  -8   9    0.28    0.52
   1  -8  -9    0.43    0.54
  -1  -8 -10   43.08    1.06
   1  -8 -10   42.83    1.04
  -1  -8  10   42.45    1.04
   1  -8  10   43.32    1.02
  -1  -8 -11   28.76    0.91
   1  -8 -11   27.32    0.88
  -1  -8  11   29.09    0.90
   1  -8  11   28.48    0.87
  -1  -8 -12   39.86    1.07
   1  -8 -12   36.57    1.03
   1  -8  12   40.22    1.00
  -1  -8  12   39.67    1.04
   1  -8  13   14.39    0.70
  -1  -8 -13   14.40    0.72
   1  -8 -13   15.24    0.71
  -1  -8  13   14.38    0.69
   1  -8  14   69.10    1.22
  -1  -8  14   68.99    1.23
  -1   8  15   12.14    0.39
   1  -8  15   14.76    1.16
   1  -8  16   10.78    0.61
   1  -8  16   12.75    1.20
  -1  -8  16   11.54    1.14
   1  -8  17   16.59    0.67
  -1   8  17   16.41    0.66
   1   8  17   17.16    0.82
   1   8  17   17.09    0.69
   1   8  17   17.41    0.74
  -1  -8  17   16.42    0.49
  -1   8  17   16.79    0.49
  -1  -8  17   15.10    1.25
   1  -8  17   16.62    1.32
   1  -8  18   13.37    0.67
  -1   8  18   13.24    0.63
   1   8  18   14.18    0.67
   1   8  18   15.28    0.84
  -1   8  18   13.67    0.67
   1   8  18   13.86    0.71
  -1  -8  18   13.23    0.50
  -1   8  18   12.93    0.49
  -1  -8  18   13.00    1.21
   1  -8  18   13.12    1.31
   1  -8  19    3.40    0.60
  -1  -8  19    1.76    0.43
  -1   8  19    1.72    0.41
   1   8  19    1.85    0.41
   1  -8  19    1.46    0.38
  -1  -8  19    1.82    1.01
   1  -8  19    2.08    1.14
  -1   8  19    1.78    0.60
   1   8  19    2.56    0.61
  -1   8  19    2.01    0.56
   1   8  19    2.18    0.64
   1   8  19    3.50    0.70
   1  -8  20    0.48    0.61
   1  -8  20    0.55    0.42
  -1  -8  20    0.78    0.43
  -1   8  20    0.52    0.42
   1   8  20    0.44    0.41
   1  -8  20    0.13    1.13
  -1  -8  20    0.44    1.04
  -1   8  20    0.83    0.55
   1   8  20    0.13    0.64
   1   8  20    0.37    0.66
  -1   8  20   -0.08    0.55
   1   8  20    0.11    0.69
   1  -8  21    0.31    0.62
  -1   8  21   -0.17    0.43
   1   8  21    0.07    0.43
   1  -8  21   -0.32    0.44
  -1  -8  21    0.16    0.44
   1  -8  21    0.04    1.13
  -1  -8  21    0.10    1.02
  -1   8  21    0.03    0.56
   1   8  21    1.01    0.63
  -1   8  21   -0.41    0.61
   1   8  21    0.77    0.74
   1   8  21   -0.41    0.68
   1  -8  22    2.27    0.70
  -1  -8  22    1.08    0.44
   1   8  22    2.19    0.47
  -1   8  22    2.42    0.46
   1  -8  22    1.25    0.45
   1  -8  22    1.45    1.15
  -1  -8  22    1.92    1.06
   1   8  22    2.35    0.71
  -1   8  22    2.76    0.62
   1   8  22    2.81    0.84
   1   8  22    2.40    0.65
  -1   8  22    0.40    0.57
   1  -8  23    3.44    0.75
   1  -8  23    3.06    0.48
   1   8  23    2.58    0.49
  -1   8  23    2.40    0.47
  -1  -8  23    2.46    0.47
  -1  -8  23    2.39    1.06
   1  -8  23    1.99    1.16
   1   8  23    2.94    0.66
   1   8  23    2.90    0.75
  -1   8  23    2.50    0.56
  -1   8  23    2.44    0.65
   1  -8  24    2.27    0.75
   1  -8  24    2.11    0.49
   1   8  24    0.63    0.47
  -1  -8  24    2.34    0.51
  -1   8  24    0.59    0.48
  -1  -8  24    2.52    1.03
   1  -8  24    3.46    1.16
   1   8  24    0.59    0.62
   1   8  24    2.03    0.70
  -1   8  24    0.82    0.62
  -1   8  24    1.33    0.55
   1   8  25    0.87    0.60
   1   8  25    2.02    0.74
  -1   8  25    0.61    0.59
   1  -8  25    0.48    0.73
   1  -8  25    1.79    0.47
  -1   8  25    0.89    0.46
  -1  -8  25    1.03    0.47
   1   8  25    0.73    0.46
   1   8  26    1.25    0.58
   1   8  26    1.60    0.69
   1   8  26    1.34    0.46
  -1   8  26    1.78    0.47
  -1  -8  26    1.84    0.46
   1  -8  26    1.38    0.46
   1  -8  26    1.79    0.72
  -1   8  27    1.66    0.44
   1  -8  27    2.14    0.44
   1   8  27    1.94    0.44
  -1  -8  27    1.90    0.44
   1   8  27    2.09    0.65
   1  -8  27    2.51    0.72
  -1  -8  28    0.27    0.39
   1  -8  28    0.23    0.39
   1   8  28    0.66    0.58
   1  -8  29   -0.83    0.60
   1  -8  30    1.63    0.56
   1  -8  31    2.28    0.50
   1  -8  32    0.87    0.44
   1  -8  33    0.10    0.36
   1  -8  33    0.39    0.36
  -1  -8  33    0.71    0.29
   1  -8  34   -0.12    0.24
   1  -8  34   -0.10    0.22
   1  -9   0   13.46    0.81
  -1  -9   0   13.24    0.83
  -1  -9  -1  123.73    1.86
   1  -9  -1  124.06    1.87
  -1  -9  -2  326.24    3.40
   1  -9  -2  326.73    3.42
  -1  -9  -3  175.87    2.27
   1  -9   3  173.75    2.25
  -1  -9   3  170.34    2.22
   1  -9  -3  172.73    2.26
  -1  -9  -4   45.16    1.15
   1  -9   4   46.31    1.14
  -1  -9   4   45.41    1.13
   1  -9  -4   47.20    1.18
  -1  -9  -5    3.94    0.68
  -1  -9   5    3.50    0.63
   1  -9   5    4.32    0.64
   1  -9  -5    4.18    0.69
   1  -9  -6    1.31    0.64
  -1  -9  -6    1.47    0.64
  -1  -9   6    1.13    0.62
   1  -9   6    0.60    0.62
  -1  -9  -7    6.34    0.72
   1  -9  -7    6.43    0.71
   1  -9   7    6.37    0.67
  -1  -9   7    5.94    0.71
  -1  -9  -8   30.32    1.01
   1  -9  -8   30.70    1.03
   1  -9   8   30.32    0.98
  -1  -9   8   30.50    1.00
  -1  -9   9   15.11    0.82
  -1  -9  -9   15.02    0.83
   1  -9  -9   14.45    0.83
   1  -9   9   14.62    0.80
   1  -9 -10   32.30    1.02
   1  -9  10   33.07    1.02
  -1  -9  10   34.40    1.04
  -1  -9 -10   33.79    1.05
   1  -9  11    2.32    0.63
   1  -9 -11    2.28    0.64
  -1  -9  11    2.52    0.66
  -1  -9 -11    2.76    0.68
   1  -9  12   30.97    0.99
  -1  -9  12   31.67    1.03
   1  -9 -12   31.43    1.02
  -1  -9 -12   31.83    1.05
  -1  -9 -13   63.87    1.36
  -1  -9  13   65.54    1.35
   1  -9 -13   66.79    1.35
   1  -9  13   64.35    1.32
  -1  -9  14  108.40    1.69
   1  -9  14  107.98    1.68
   1   9  15   35.38    0.84
   1   9  15   35.35    0.90
   1  -9  15   32.61    0.79
   1  -9  15   35.64    1.59
   1  -9  16   14.62    0.68
   1  -9  16   13.74    1.29
  -1   9  16   11.50    0.65
  -1   9  16   11.29    0.66
   1   9  16   11.50    0.68
   1   9  16   11.13    0.68
   1   9  17    1.20    0.62
   1   9  17    0.22    0.61
  -1   9  17    0.76    0.56
  -1   9  17    1.43    0.56
  -1  -9  17    2.10    1.06
   1  -9  17    2.29    1.06
   1  -9  17    1.98    0.58
  -1   9  18    1.74    0.61
  -1   9  18    1.59    0.63
   1   9  18    0.63    0.63
   1   9  18    1.43    0.65
   1  -9  18    1.57    1.08
  -1  -9  18    1.83    1.04
   1  -9  18    2.75    0.59
   1  -9  19   11.24    0.72
   1   9  19    9.52    0.79
  -1   9  19   10.78    0.69
   1   9  19    8.93    0.71
  -1   9  19   10.55    0.67
   1   9  19    9.43    0.45
  -1  -9  19    8.58    1.22
   1  -9  19    9.60    1.27
   1  -9  20   14.60    0.78
   1   9  20   13.51    0.51
  -1   9  20   13.52    0.51
  -1  -9  20   13.39    1.34
   1  -9  20   13.11    1.34
   1   9  20   16.24    0.80
  -1   9  20   14.84    0.78
  -1   9  20   13.74    0.72
   1   9  20   14.54    0.82
   1  -9  21    1.76    0.70
   1   9  21    1.14    0.41
  -1   9  21    1.64    0.41
   1  -9  21    1.48    1.16
  -1  -9  21    1.59    1.07
  -1   9  21    0.64    0.63
   1   9  21    1.79    0.74
  -1   9  21    1.67    0.65
   1   9  21    1.32    0.69
   1  -9  22    4.65    0.75
  -1   9  22    3.92    0.44
   1   9  22    3.62    0.44
  -1  -9  22    3.80    1.09
   1  -9  22    4.66    1.26
  -1   9  22    4.63    0.67
   1   9  22    4.48    0.73
   1   9  22    4.43    0.78
  -1   9  22    4.10    0.65
   1  -9  23    1.74    0.73
   1   9  23    1.54    0.42
  -1   9  23    1.45    0.42
  -1  -9  23    1.39    1.03
   1  -9  23    1.59    1.19
   1   9  23    1.40    0.75
   1   9  23    1.43    0.68
  -1   9  23    2.20    0.62
   1   9  24    3.23    0.68
   1   9  24    2.11    0.74
  -1   9  24    3.41    0.59
   1  -9  24    2.55    0.72
   1   9  24    2.77    0.43
  -1   9  24    2.86    0.44
  -1   9  25    1.74    0.54
   1   9  25    1.48    0.63
   1   9  25    1.64    0.70
   1  -9  25    2.72    0.72
   1   9  26    5.56    0.70
   1   9  26    5.46    0.62
   1  -9  26    4.43    0.73
   1  -9  27    0.32    0.65
   1  -9  28    2.72    0.64
   1  -9  30    0.50    0.50
   1  -9  31   -0.38    0.44
   1  -9  32   -0.20    0.39
  -1  -9  33   -0.13    0.22
   1  -9  33    0.10    0.28
   1  -9  33    0.11    0.28
  -1 -10   0   78.97    1.61
   1 -10   0   75.01    1.58
  -1 -10  -1   21.56    1.00
   1 -10  -1   21.52    1.00
  -1 -10  -2  130.22    2.05
   1 -10  -2  131.60    2.06
  -1 -10   3    8.81    0.84
   1 -10  -3    8.80    0.84
  -1 -10  -3    8.29    0.81
   1 -10   3    8.59    0.81
  -1 -10  -4    0.75    0.69
  -1 -10   4    1.67    0.71
   1 -10  -4    1.09    0.70
   1 -10   4    1.89    0.73
  -1 -10  -5   13.91    0.87
  -1 -10   5   12.94    0.86
   1 -10  -5   13.42    0.85
   1 -10   5   12.78    0.86
   1 -10   6   37.35    1.15
  -1 -10  -6   36.37    1.16
   1 -10  -6   36.09    1.16
  -1 -10   6   37.48    1.15
   1 -10   7   12.57    0.86
   1 -10  -7   12.09    0.86
  -1 -10  -7   12.62    0.87
  -1 -10   7   12.74    0.85
   1 -10  -8    3.42    0.75
   1 -10   8    3.94    0.72
  -1 -10  -8    4.34    0.77
  -1 -10   8    3.99    0.76
   1 -10  -9    2.48    0.74
   1 -10   9    1.54    0.66
  -1 -10  -9    1.90    0.75
  -1 -10   9    1.21    0.70
   1 -10 -10   49.27    1.31
  -1 -10 -10   51.37    1.34
   1 -10  10   50.37    1.30
  -1 -10  10   52.63    1.32
   1 -10 -11   48.39    1.29
  -1 -10  11   50.10    1.32
  -1 -10 -11   49.02    1.32
   1 -10  11   47.82    1.28
  -1 -10 -12   15.41    0.98
  -1 -10  12   17.31    0.97
   1 -10 -12   15.87    0.96
   1 -10  12   15.71    0.91
   1 -10 -13    1.74    0.68
   1 -10  13    1.72    0.65
  -1 -10  13    1.62    0.70
  -1 -10 -13    1.27    0.69
   1  10  13    1.84    0.57
   1 -10  14   47.78    1.22
  -1 -10  14   45.72    1.21
   1  10  14   53.82    1.00
  -1  10  14   51.79    0.95
   1  10  14   53.55    1.07
  -1  10  15   14.98    0.71
   1  10  15   15.02    0.74
   1  10  15   14.52    0.76
   1 -10  15   12.91    1.29
   1 -10  15   12.07    0.66
  -1  10  16    3.88    0.63
   1  10  16    4.31    0.68
   1  10  16    3.70    0.68
   1 -10  16    5.48    1.18
  -1  10  17    3.35    0.64
   1  10  17    3.87    0.70
   1  10  17    4.06    0.70
  -1 -10  17    3.89    1.14
   1 -10  17    3.34    1.09
   1 -10  17    4.53    0.62
   1  10  18    6.73    0.78
   1  10  18    6.70    0.72
  -1  10  18    6.74    0.71
   1 -10  18    6.43    1.23
  -1 -10  18    3.87    1.17
   1 -10  18    6.16    0.66
  -1  10  19    6.28    0.71
   1  10  19    6.53    0.75
   1  10  19    6.58    0.78
  -1 -10  19    6.99    1.19
   1 -10  19    5.01    1.26
   1 -10  19    5.37    0.70
  -1  10  20    0.47    0.67
   1  10  20   -0.64    0.76
   1  10  20    0.33    0.73
  -1 -10  20    0.31    1.12
   1 -10  20    0.99    1.22
   1 -10  20    1.10    0.69
   1  10  21   -0.18    0.77
  -1  10  21    0.15    0.66
   1  10  21   -0.35    0.73
   1 -10  21    0.43    1.20
  -1 -10  21   -0.31    1.12
   1 -10  21    0.31    0.73
   1  10  22    3.88    0.81
   1  10  22    3.61    0.74
  -1  10  22    2.37    0.66
  -1 -10  22    1.13    1.07
   1 -10  22    2.06    1.20
   1 -10  22    2.99    0.75
   1  10  23   -0.22    0.76
   1  10  23    0.88    0.72
  -1  10  23    2.30    0.63
   1 -10  23    0.79    0.72
   1  10  24    0.63    0.67
  -1  10  24    0.71    0.60
   1  10  25    0.07    0.63
  -1  10  25   -0.14    0.54
   1 -10  25   -0.10    0.69
   1  10  26    1.96    0.59
   1 -10  26    2.44    0.66
   1 -10  27    1.96    0.62
   1 -10  28   -0.17    0.56
   1 -10  29    0.39    0.52
   1 -10  30    0.48    0.46
   1 -10  31    1.30    0.41
   1 -10  32   -0.29    0.30
   1 -10  33   -0.22    0.20
   1 -10  33   -0.18    0.21
   1 -11   0    2.63    0.84
  -1 -11   0    3.27    0.80
  -1 -11  -1   11.26    0.93
   1 -11  -1   11.11    0.92
  -1 -11  -2    0.91    0.82
   1 -11  -2    0.65    0.77
  -1 -11   3    2.27    0.79
   1 -11   3    2.54    0.80
  -1 -11  -3    4.23    0.87
   1 -11  -3    4.26    0.87
  -1 -11  -4   18.78    1.04
  -1 -11   4   17.32    1.02
   1 -11   4   18.03    1.04
   1 -11  -4   18.54    1.06
   1 -11  -5   71.44    1.65
  -1 -11  -5   70.76    1.63
   1 -11   5   71.64    1.63
  -1 -11   5   71.95    1.62
  -1 -11   6  144.08    2.28
  -1 -11  -6  140.11    2.29
   1 -11   6  143.94    2.28
   1 -11  -6  144.82    2.31
  -1 -11   7  131.59    2.18
   1 -11  -7  130.17    2.18
   1 -11   7  130.64    2.16
  -1 -11  -7  134.11    2.22
  -1 -11  -8   67.18    1.63
  -1 -11   8   64.78    1.58
   1 -11   8   65.99    1.56
   1 -11  -8   66.43    1.58
  -1 -11  -9    3.57    0.85
  -1 -11   9    2.95    0.81
   1 -11   9    2.98    0.78
   1 -11  -9    2.92    0.83
  -1 -11 -10    5.89    0.88
  -1 -11  10    6.56    0.85
   1 -11 -10    7.02    0.88
   1 -11  10    6.81    0.87
  -1  11  11   19.49    0.74
  -1 -11  11   21.60    1.09
   1 -11  11   20.72    1.03
  -1 -11 -11   22.25    1.10
   1 -11 -11   22.73    1.08
  -1  11  12   59.62    1.06
   1  11  12   59.30    1.06
  -1 -11 -12   56.31    1.47
   1 -11  12   53.98    1.44
  -1 -11  12   57.43    1.49
   1 -11 -12   55.17    1.46
  -1  11 -13   19.57    0.67
   1  11 -13   18.89    0.66
  -1  11  13   18.58    0.77
   1  11  13   20.04    0.81
   1 -11 -13   19.99    1.00
   1 -11  13   18.84    0.97
  -1 -11 -13   19.43    1.03
  -1 -11  13   18.73    0.99
  -1  11  14    0.60    0.63
   1  11  14    0.37    0.67
   1 -11  14    1.58    0.70
  -1 -11  14    1.53    0.70
   1  11  15    5.75    0.71
  -1  11  15    4.39    0.69
   1  11  15    4.81    0.73
   1  11  16    0.86    0.72
   1  11  16    1.88    0.74
  -1  11  16    1.80    0.67
   1 -11  16    2.10    1.24
   1 -11  16    2.23    0.67
  -1  11  17    5.42    0.73
   1  11  17    4.41    0.80
   1  11  17    4.47    0.78
   1 -11  17    3.78    0.68
  -1 -11  17    5.54    1.21
   1 -11  17    3.19    1.19
   1  11  18   27.65    1.00
   1  11  18   29.20    0.95
  -1  11  18   30.09    0.92
   1 -11  18   26.83    1.59
  -1 -11  18   26.08    1.56
   1 -11  18   28.96    0.88
   1  11  19   32.98    1.00
  -1  11  19   31.90    0.95
   1 -11  19   30.58    1.70
   1 -11  19   33.94    0.92
   1  11  20   20.91    0.93
  -1  11  20   19.25    0.85
   1 -11  20   17.09    1.54
  -1 -11  20   17.26    1.43
   1 -11  20   20.57    0.86
   1  11  21    1.93    0.77
  -1  11  21    0.71    0.70
   1 -11  21    0.27    1.15
  -1 -11  21    0.77    1.15
   1 -11  21    0.05    0.72
   1 -11  22   -0.63    0.73
  -1  11  22    0.33    0.68
   1  11  22   -0.76    0.75
   1 -11  23    3.18    0.72
  -1  11  23    1.70    0.64
   1  11  23    1.89    0.71
   1 -11  24    3.49    0.71
   1  11  24    3.34    0.70
  -1  11  24    2.10    0.61
   1 -11  25    2.57    0.66
   1  11  25    2.65    0.64
   1 -11  26   -0.29    0.61
   1  11  26    0.66    0.56
   1 -11  27    1.63    0.57
   1 -11  28    0.91    0.52
   1 -11  29   -0.03    0.45
   1 -11  30    0.94    0.41
   1 -11  31    1.28    0.35
   1 -11  32   -0.19    0.24
   1 -11  32    0.40    0.25
   1 -12   0    2.57    0.94
  -1 -12   0    3.50    0.93
   1 -12  -1   21.41    1.21
  -1 -12  -1   22.45    1.20
   1 -12  -2    9.24    0.99
  -1 -12  -2    9.74    0.99
  -1 -12  -3    8.73    1.00
   1 -12  -3    7.93    1.02
  -1 -12   3    6.95    0.98
   1 -12   3    6.61    0.96
   1 -12   4   41.87    1.50
   1 -12  -4   42.27    1.53
  -1 -12   4   41.75    1.50
  -1 -12  -4   42.65    1.52
   1 -12   5   28.90    1.27
  -1 -12   5   28.62    1.27
   1 -12  -5   28.29    1.28
  -1 -12  -5   28.57    1.30
   1 -12  -6    1.41    0.90
  -1 -12  -6    1.71    0.89
  -1 -12   6    1.45    0.90
   1 -12   6    1.00    0.87
  -1 -12  -7   13.13    1.09
   1 -12   7   12.26    1.05
  -1 -12   7   11.86    1.05
   1 -12  -7   12.42    1.04
   1 -12   8   19.65    1.16
  -1 -12   8   19.33    1.20
   1 -12  -8   18.95    1.18
  -1 -12  -8   21.61    1.22
   1  12   9    2.56    0.65
  -1 -12  -9    2.28    0.88
  -1 -12   9    2.59    0.90
   1 -12  -9    2.07    0.86
   1 -12   9    1.98    0.87
   1  12  -9    3.05    0.56
  -1  12  -9    2.66    0.57
  -1  12  10    3.35    0.64
   1  12  10    3.72    0.64
  -1  12 -10    2.42    0.59
   1  12 -10    2.84    0.58
  -1 -12  10    1.99    0.87
  -1 -12 -10    2.71    0.87
   1 -12  10    1.90    0.88
   1 -12 -10    2.63    0.87
   1  12 -11    6.27    0.61
  -1  12 -11    6.02    0.63
  -1 -12  11    6.01    0.92
   1 -12 -11    5.27    0.87
   1 -12  11    5.14    0.87
  -1 -12 -11    5.81    0.89
  -1  12  11    5.41    0.69
  -1  12  12    0.73    0.65
  -1  12 -12    0.25    0.59
   1  12 -12    0.92    0.59
   1 -12  12    1.44    0.79
  -1 -12 -12    0.71    0.79
   1 -12 -12    1.41    0.82
  -1 -12  12    1.21    0.80
   1  12 -13    4.04    0.61
  -1  12  13    3.14    0.71
   1  12  13    3.44    0.74
  -1 -12  13    4.08    0.82
   1 -12  13    4.03    0.80
  -1 -12 -13    3.80    0.83
   1 -12 -13    3.75    0.82
  -1  12 -13    3.29    0.60
   1  12  14    3.82    0.75
  -1  12  14    2.76    0.74
   1  12 -14    2.53    0.63
  -1  12 -14    3.19    0.63
   1 -12  14    2.27    0.74
  -1 -12  14    2.48    0.74
   1 -12  15   10.35    0.72
   1  12  15   11.58    0.83
  -1  12  15   12.70    0.81
   1  12 -15   10.17    0.66
   1 -12  16    7.66    0.73
   1 -12  16    7.71    1.32
  -1  12  16    1.20    0.78
   1 -12  17    5.15    0.75
   1 -12  17    5.00    1.30
  -1 -12  17    4.80    1.26
   1  12  17    4.43    0.83
  -1  12  17    5.22    0.80
   1 -12  18    1.44    0.74
  -1 -12  18    0.02    1.18
   1 -12  18    2.42    1.21
   1  12  18    0.32    0.82
  -1  12  18    0.57    0.78
   1 -12  19    1.52    0.74
   1 -12  19    2.10    1.20
  -1 -12  19    3.42    1.21
  -1  12  19    2.44    0.78
   1  12  19    3.03    0.83
   1 -12  20    4.40    0.74
  -1 -12  20    2.14    1.15
   1 -12  20    3.23    1.23
   1  12  20    0.75    0.78
  -1  12  20    0.24    0.77
   1 -12  21    0.83    0.70
  -1  12  21   -0.35    0.72
   1  12  21   -1.14    0.80
   1 -12  22   -0.19    0.69
   1  12  22   -0.44    0.76
  -1  12  22    0.63    0.69
   1 -12  23    0.55    0.69
   1  12  23    1.76    0.71
  -1  12  23    0.64    0.65
   1 -12  24   -0.50    0.64
   1 -12  25   -0.59    0.61
   1  12  25    0.90    0.59
   1 -12  26    0.49    0.56
   1  12  26    0.88    0.52
   1 -12  27    1.57    0.53
   1 -12  28    0.61    0.48
   1 -12  29    0.77    0.42
   1 -12  30    0.48    0.33
   1 -12  31    0.06    0.24
   1 -13   0    0.45    1.00
  -1 -13   0    1.07    1.00
   1  13   0    0.23    0.58
  -1  13   0    0.51    0.59
  -1  13   1   60.08    1.02
  -1 -13  -1   59.93    1.76
   1 -13  -1   59.25    1.75
  -1  13  -2   29.05    0.80
  -1 -13  -2   32.25    1.43
   1 -13  -2   33.62    1.48
   1  13  -3   29.63    0.80
  -1  13   3   31.06    0.80
  -1  13  -3   29.98    0.82
   1  13   3   30.98    0.84
  -1 -13  -3   28.98    1.39
   1 -13  -3   28.58    1.40
   1 -13   3   30.20    1.41
  -1 -13   3   29.72    1.40
   1  13  -4   18.98    0.73
  -1  13   4   18.42    0.70
  -1  13  -4   19.89    0.75
   1  13   4   19.49    0.78
   1 -13  -4   19.92    1.28
   1 -13   4   18.99    1.27
  -1 -13  -4   18.36    1.25
  -1 -13   4   18.92    1.25
  -1  13  -5   59.74    1.04
  -1  13   5   61.35    1.01
   1  13   5   59.56    0.98
   1  13  -5   60.59    1.03
  -1 -13   5   57.84    1.72
   1 -13  -5   59.09    1.75
   1 -13   5   58.88    1.73
  -1 -13  -5   60.18    1.79
   1  13  -6   70.37    1.13
  -1  13  -6   72.34    1.15
  -1  13   6   71.83    1.10
   1  13   6   68.76    1.06
   1  13   6   67.93    1.18
  -1  13   6   69.63    1.21
   1 -13   6   76.00    1.92
  -1 -13   6   75.21    1.92
  -1 -13  -6   75.80    1.94
   1 -13  -6   78.71    1.95
   1  13   7   53.91    0.93
  -1  13  -7   53.80    1.01
  -1  13   7   53.96    0.95
   1  13  -7   53.47    1.00
  -1  13   7   55.68    1.10
   1  13   7   56.31    1.11
   1 -13  -7   55.32    1.68
  -1 -13  -7   53.87    1.68
   1 -13   7   52.36    1.64
  -1 -13   7   50.99    1.64
   1  13   8    6.04    0.57
  -1  13   8    6.14    0.59
  -1  13  -8    5.41    0.66
   1  13   8    5.87    0.72
   1  13  -8    4.78    0.64
  -1 -13  -8    7.33    1.05
   1 -13  -8    6.39    1.04
  -1 -13   8    5.56    1.00
   1 -13   8    5.96    1.02
   1  13   9    6.04    0.57
  -1  13  -9    5.41    0.66
  -1  13   9    6.78    0.59
   1  13  -9    5.47    0.66
   1  13   9    6.70    0.76
   1 -13   9    6.30    0.98
   1 -13  -9    6.84    1.00
  -1 -13  -9    6.45    1.04
  -1 -13   9    6.57    1.05
  -1  13  10    5.04    0.55
  -1  13 -10    5.84    0.68
   1  13 -10    5.82    0.69
  -1 -13  10    4.32    0.98
   1 -13 -10    4.56    0.98
  -1 -13 -10    5.02    1.00
   1 -13  10    4.98    0.97
   1  13  10    5.24    0.73
  -1  13  11    1.46    0.71
  -1  13 -11    2.21    0.67
   1  13 -11    1.17    0.67
   1 -13 -11    1.72    0.89
  -1 -13  11    0.33    0.87
  -1 -13 -11    1.02    0.89
   1 -13  11    1.15    0.88
   1  13 -12    6.82    0.71
  -1  13 -12    6.52    0.72
  -1  13  12    6.21    0.79
   1 -13  12    6.77    0.95
   1 -13 -12    6.35    0.93
  -1 -13 -12    5.90    0.93
  -1 -13  12    6.13    0.96
   1  13 -13    6.58    0.71
  -1  13  13    5.39    0.78
  -1  13 -13    5.76    0.70
  -1 -13  13    6.02    0.89
   1 -13  13    6.14    0.88
  -1  13 -14   11.06    0.74
   1  13 -14   11.34    0.75
  -1  13  14   11.39    0.83
   1  13  14   11.82    0.86
   1  13 -15    3.40    0.69
  -1  13 -15    1.52    0.66
   1  13  15    3.43    0.85
  -1  13  15    2.57    0.80
   1 -13  15    2.54    0.73
  -1  13  16   17.94    0.92
   1  13  16   17.39    0.97
   1 -13  16   16.38    0.85
  -1  13  17   14.75    0.91
   1  13  17   15.84    0.97
   1 -13  17   11.55    1.45
  -1 -13  17   12.29    1.45
   1 -13  17   14.40    0.83
   1  13  18   23.12    1.02
  -1  13  18   23.43    0.97
  -1 -13  18   20.45    1.56
   1 -13  18   20.32    1.56
   1 -13  18   24.48    0.89
   1  13  19    8.99    0.89
  -1  13  19    8.09    0.85
   1 -13  19    6.81    0.74
   1  13  20    3.00    0.81
  -1  13  20    0.52    0.72
   1 -13  20    2.14    0.71
   1  13  21    1.53    0.77
  -1  13  21    0.80    0.72
   1 -13  21   -0.73    0.71
   1  13  22    0.27    0.72
   1 -13  22    0.56    0.65
   1  13  23    1.21    0.69
   1 -13  23    1.29    0.63
   1  13  24   -0.36    0.62
   1 -13  24    0.72    0.59
   1 -13  26    0.28    0.51
   1 -13  27    0.29    0.45
   1 -13  28    1.11    0.40
   1 -13  29    0.05    0.32
  -1  13 -29    0.12    0.25
   1 -13  30    0.31    0.25
   1  14   0    0.50    0.64
  -1  14   0    0.48    0.64
  -1 -14   0    1.14    1.10
   1 -14   0    1.09    1.05
   1  14   1    0.54    0.64
  -1  14   1    0.70    0.66
   1 -14  -1    1.02    1.03
  -1 -14  -1    0.48    1.07
  -1  14   2    0.68    0.64
   1  14   2    0.71    0.64
   1 -14  -2    1.87    1.06
  -1 -14  -2    0.60    1.03
  -1  14   3    0.45    0.65
   1  14   3    0.29    0.63
   1  14  -3    1.07    0.65
  -1  14  -3    0.35    0.65
  -1 -14   3    1.67    1.07
  -1 -14  -3   -0.34    1.08
   1 -14  -3   -1.14    1.10
   1 -14   3    1.28    1.06
  -1  14  -4    2.13    0.68
   1  14   4    0.88    0.63
  -1  14   4    1.70    0.64
   1  14  -4    2.08    0.66
  -1 -14  -4    3.95    1.12
   1 -14   4    4.38    1.12
  -1 -14   4    4.13    1.13
   1 -14  -4    3.56    1.10
   1  14   4    0.52    0.72
  -1  14  -5    1.53    0.68
  -1  14   5    0.88    0.64
   1  14   5    1.07    0.62
   1  14  -5    0.67    0.68
   1 -14  -5    2.54    1.07
  -1 -14   5    2.61    1.09
  -1 -14  -5    1.90    1.05
   1 -14   5    1.94    1.07
   1  14   5    1.27    0.74
  -1  14   6    1.64    0.65
  -1  14  -6    2.26    0.68
   1  14  -6    1.05    0.67
   1  14   6    1.55    0.64
   1 -14  -6    2.21    1.05
  -1 -14  -6    1.78    1.04
  -1 -14   6    2.10    1.05
   1 -14   6    2.06    1.06
   1  14   6    2.19    0.73
  -1  14  -7    1.18    0.68
   1  14   7    0.62    0.62
  -1  14   7    1.49    0.64
   1  14  -7    1.72    0.70
  -1 -14   7    1.65    1.00
   1 -14  -7    1.95    1.01
   1 -14   7    1.87    1.01
  -1 -14  -7    2.60    1.08
   1  14   7    2.79    0.77
   1  14  -8    0.07    0.70
  -1  14  -8   -0.81    0.71
  -1  14   8    0.25    0.61
   1  14   8    0.27    0.60
  -1 -14   8    0.56    0.98
   1 -14   8    0.80    1.00
   1 -14  -8    1.47    1.06
  -1 -14  -8    1.18    1.01
   1  14   8    1.54    0.78
   1  14  -9    1.24    0.69
  -1  14   9    1.61    0.61
   1  14   9    1.41    0.59
  -1  14  -9    1.48    0.70
   1 -14  -9   -0.74    1.03
   1 -14   9    1.70    0.97
  -1 -14  -9    1.17    0.99
  -1 -14   9    0.86    0.96
   1  14   9    1.31    0.79
  -1  14  10   -0.25    0.59
   1  14 -10    1.45    0.71
   1  14  10   -0.42    0.56
  -1  14 -10   -0.53    0.71
  -1 -14 -10   -0.35    0.95
   1 -14 -10   -0.16    0.94
  -1 -14  10    0.33    0.94
   1 -14  10    0.44    0.94
   1  14  10    0.15    0.78
  -1  14 -11    2.24    0.73
   1  14 -11    1.82    0.73
  -1 -14 -11    3.59    0.98
   1 -14 -11    2.70    0.97
  -1 -14  11    2.85    0.93
   1 -14  11    2.73    0.92
   1  14  11    3.61    0.81
  -1  14 -12    0.57    0.72
   1  14 -12    0.95    0.74
  -1 -14  12    1.60    0.87
  -1 -14 -12    1.85    0.89
   1 -14 -12    0.78    0.90
   1 -14  12    1.66    0.87
  -1  14  12   -0.55    0.84
  -1  14 -13    0.72    0.72
   1  14 -13   -0.28    0.74
  -1 -14  13   -0.27    0.80
   1 -14  13   -0.08    0.78
  -1  14  13   -0.09    0.83
   1  14 -14   -0.20    0.71
  -1  14 -14    0.39    0.70
  -1  14  14    1.04    0.85
   1  14 -15    2.49    0.70
  -1  14 -15    1.77    0.71
   1 -14  15    3.54    0.73
  -1  14  15    1.98    0.84
   1  14  15    1.04    0.88
   1 -14  16    1.38    0.72
  -1  14 -16    1.18    0.67
   1  14 -16    0.86    0.67
  -1 -14  16    1.65    1.27
  -1  14  16    0.35    0.85
   1  14  16    2.19    0.89
   1 -14  17   -0.21    0.70
  -1  14  17    0.06    0.83
   1 -14  18    1.45    0.71
  -1  14  18   -0.67    0.81
   1 -14  19    0.44    0.68
   1  14  19    0.45    0.83
   1 -14  20    0.48    0.70
   1  14  20    1.22    0.79
   1 -14  21   -0.12    0.64
   1  14  21    0.63    0.74
   1  14  22    0.68    0.70
   1 -14  23    1.04    0.59
   1 -14  25    1.02    0.50
   1 -14  26   -0.71    0.46
   1 -14  27    0.73    0.39
   1 -14  28   -0.04    0.32
   1 -14  29    0.05    0.23
   1 -15   0    0.85    1.12
  -1 -15   0    1.33    1.12
   1  15   0    0.81    0.73
  -1  15   0    0.79    0.74
   1 -15  -1   -1.92    1.15
  -1 -15  -1   -1.40    1.10
   1  15   1   -0.36    0.71
  -1  15   1    1.44    0.73
   1 -15  -2    2.24    1.16
  -1 -15  -2    2.76    1.16
   1  15   2    2.32    0.74
  -1  15   2    0.92    0.72
  -1  15  -3    4.15    0.76
   1  15   3    4.97    0.75
  -1 -15  -3    3.80    1.17
  -1 -15   3    5.94    1.22
   1 -15   3    4.31    1.14
   1 -15  -3    4.01    1.16
  -1  15   3    3.75    0.74
   1  15  -3    4.19    0.75
   1 -15   4    0.73    1.07
  -1 -15   4    1.70    1.11
   1 -15  -4    1.21    1.14
  -1 -15  -4    1.25    1.14
   1  15   4    2.81    0.73
  -1  15   4    2.23    0.73
   1  15  -4    1.41    0.74
  -1  15  -4    1.80    0.75
  -1 -15   5    3.60    1.13
   1 -15  -5    3.29    1.13
   1 -15   5    2.84    1.11
  -1 -15  -5    4.12    1.16
   1  15   5    2.91    0.73
  -1  15  -5    3.80    0.76
   1  15  -5    2.36    0.75
  -1  15   5    3.22    0.72
   1 -15  -6    2.73    1.12
  -1 -15  -6    2.83    1.10
  -1 -15   6    2.83    1.11
   1 -15   6    2.35    1.11
  -1  15   6    2.92    0.72
   1  15  -6    2.77    0.77
   1  15   6    2.52    0.71
  -1  15  -6    2.81    0.76
   1  15   7    3.53    0.85
   1 -15   7    0.82    1.03
   1 -15  -7    1.72    1.06
  -1 -15   7    2.05    1.08
  -1 -15  -7    1.11    1.06
  -1  15  -7    1.82    0.76
   1  15   7    2.76    0.69
   1  15  -7    1.27    0.76
  -1  15   7    3.49    0.70
   1  15   8    1.46    0.85
   1 -15  -8   -0.42    1.03
   1 -15   8    1.37    1.01
  -1 -15  -8    0.87    1.04
  -1 -15   8    2.42    1.05
  -1  15  -8    1.28    0.76
  -1  15   8    0.56    0.67
   1  15   8    0.97    0.66
   1  15  -8    1.95    0.77
   1  15   9    0.29    0.85
  -1  15  -9    1.30    0.78
  -1  15   9    1.05    0.67
   1  15   9    0.74    0.63
   1  15  -9    2.13    0.78
   1 -15   9    1.18    1.00
   1 -15  -9    1.78    1.01
  -1 -15   9    2.07    1.03
  -1 -15  -9    0.98    1.02
  -1  15  10    2.52    0.65
   1  15  10    1.50    0.87
   1  15  10    2.22    0.62
  -1  15 -10    2.20    0.80
   1  15 -10    2.72    0.80
   1 -15 -10    2.83    1.05
  -1 -15  10    2.16    0.99
   1 -15  10    2.08    0.98
  -1 -15 -10    2.49    1.00
  -1  15  11    1.02    0.61
   1  15  11    1.69    0.89
   1  15 -11    0.71    0.78
  -1  15 -11    0.68    0.78
  -1 -15 -11    1.75    0.91
   1 -15  11    1.47    0.90
   1 -15 -11    0.98    0.90
  -1 -15  11    1.53    0.92
   1  15 -12    5.98    0.82
  -1  15 -12    6.48    0.80
   1 -15  12    2.92    0.92
  -1 -15  12    3.61    0.92
   1  15  12    6.10    0.92
   1  15 -13    2.76    0.77
  -1  15 -13    0.48    0.74
   1 -15  14    0.57    1.23
  -1  15 -14    1.65    0.73
   1  15 -14    0.85    0.75
   1 -15  14    0.00    0.74
   1  15 -15   -0.27    0.73
  -1  15 -15    1.74    0.72
   1 -15  15    0.09    0.71
  -1  15 -16    9.21    0.74
   1  15 -16   10.06    0.76
   1  15  16   10.92    0.95
   1 -15  16   10.57    0.79
   1  15  17    0.42    0.85
   1 -15  17    1.22    0.70
   1  15 -17    2.89    0.66
   1 -15  18    3.22    0.71
   1  15  18    1.02    0.83
   1 -15  19    0.61    0.66
   1  15  19    0.44    0.77
   1 -15  20    0.91    0.64
   1 -15  21    0.11    0.60
   1 -15  22   -0.08    0.56
   1 -15  23   -0.01    0.53
   1 -15  24    0.50    0.48
   1 -15  25   -0.62    0.43
   1 -15  26   -0.02    0.38
   1 -15  27   -0.43    0.30
   1 -15  28    0.25    0.21
  -1  16   0    0.44    0.82
   1  16   0    0.85    0.82
   1 -16   0    1.69    1.19
  -1 -16   0    1.25    1.15
  -1  16   1    0.90    0.81
   1  16   1    0.90    0.79
   1 -16  -1   -0.18    1.23
  -1 -16  -1   -1.07    1.19
  -1  16   2    1.05    0.79
   1  16   2    1.09    0.79
  -1 -16  -2    0.16    1.19
   1 -16  -2    0.46    1.14
  -1  16   3    2.96    0.83
   1  16  -3    2.56    0.84
  -1  16  -3    1.59    0.83
   1 -16  -3    0.88    1.17
  -1 -16  -3    0.94    1.10
   1 -16   3    1.30    1.15
  -1 -16   3    0.89    1.13
   1  16   3    3.00    0.82
  -1  16   4   -0.04    0.79
   1  16   4    0.92    0.78
  -1  16  -4    1.45    0.81
   1  16  -4    1.50    0.83
   1 -16  -4    0.22    1.16
   1 -16   4   -0.60    1.11
  -1 -16   4    0.07    1.13
  -1 -16  -4    0.41    1.15
  -1  16   5    0.64    0.78
  -1  16  -5   -0.49    0.84
   1  16   5    1.29    0.77
   1  16  -5    0.97    0.83
   1 -16   5    0.16    1.13
   1 -16  -5    0.04    1.13
  -1 -16   5   -0.02    1.13
  -1 -16  -5   -0.50    1.15
  -1  16   6    2.02    0.76
  -1  16  -6    0.01    0.83
   1  16  -6    2.19    0.83
   1  16   6    2.48    0.76
  -1 -16  -6    1.36    1.12
   1 -16   6    1.83    1.12
   1 -16  -6    1.06    1.11
  -1 -16   6    2.41    1.14
   1  16  -7    1.08    0.83
  -1  16   7    0.18    0.75
   1  16   7    1.24    0.72
  -1  16  -7    0.08    0.83
   1 -16  -7    0.62    1.09
   1 -16   7    1.58    1.06
  -1 -16   7    0.91    1.07
  -1 -16  -7    0.69    1.07
  -1  16   8   -0.77    0.71
   1  16  -8    0.01    0.83
   1  16   8    0.05    0.70
  -1  16  -8    1.75    0.82
  -1 -16   8   -1.12    1.10
  -1 -16  -8   -0.02    1.03
   1 -16  -8    0.33    1.02
   1 -16   8   -0.95    1.07
  -1  16  -9    0.31    0.80
   1  16  -9   -0.76    0.82
   1  16   9    1.27    0.66
  -1 -16   9    1.54    1.01
   1 -16  -9    2.01    1.01
   1 -16   9    1.53    1.00
  -1 -16  -9    0.84    0.98
  -1  16   9    1.42    0.68
   1  16 -10   -1.28    0.82
  -1  16 -10    0.26    0.79
   1  16  10    0.08    0.63
  -1 -16 -10    0.43    0.92
  -1 -16  10   -0.09    0.91
   1 -16  10    0.11    0.92
   1 -16 -10   -0.19    0.94
  -1  16  10    0.62    0.66
  -1  16  11   -0.12    0.62
  -1  16 -11    0.70    0.80
   1  16 -11   -1.12    0.82
   1  16 -12    0.10    0.80
  -1  16 -12    0.93    0.80
  -1  16 -13   -1.24    0.80
   1  16 -13    0.18    0.79
   1 -16  14    1.06    0.72
   1  16 -14    0.52    0.77
  -1  16 -14   -1.28    0.75
   1 -16  15    0.08    0.70
  -1  16 -15    0.58    0.72
   1  16 -15    1.25    0.72
  -1  16 -16   -0.84    0.68
   1  16 -16   -0.65    0.69
   1 -16  17   -0.20    0.67
   1 -16  18    0.27    0.62
   1 -16  19   -0.26    0.61
   1 -16  20    0.52    0.58
   1 -16  21   -0.12    0.55
   1 -16  22   -0.15    0.50
   1 -16  23   -0.22    0.45
   1 -16  24    0.82    0.40
   1 -16  25    0.19    0.34
   1 -16  27    0.31    0.16
   1  17   0    1.61    0.87
  -1  17   0    1.98    0.87
   1 -17   0    2.03    1.23
  -1 -17   0   -0.02    1.20
   1  17   1    2.98    0.86
  -1  17   1    1.71    0.87
   1 -17  -1    2.64    1.27
  -1 -17  -1    2.54    1.21
   1 -17  -2    8.73    1.33
  -1 -17  -2    7.99    1.31
   1  17   2    9.81    0.89
  -1  17   2    8.54    0.89
   1  17  -3    2.79    0.88
   1  17   3    3.38    0.83
  -1 -17  -3    2.34    1.19
   1 -17  -3    3.69    1.28
   1 -17   3    4.74    1.22
  -1 -17   3    3.46    1.22
  -1  17   3    4.87    0.87
  -1  17  -3    4.98    0.88
  -1  17   4    3.93    0.85
  -1  17  -4    3.51    0.87
   1 -17   4    4.72    1.22
   1 -17  -4    1.76    1.18
  -1 -17   4    2.84    1.16
  -1 -17  -4    2.91    1.19
   1  17  -4    5.18    0.89
   1  17   4    4.86    0.84
  -1  17  -5    0.10    0.86
  -1  17   5   -0.09    0.80
   1  17  -5    0.84    0.87
   1  17   5   -0.21    0.79
  -1 -17   5    0.54    1.10
  -1 -17  -5   -0.38    1.09
   1 -17  -5   -0.18    1.10
   1 -17   5   -0.36    1.08
  -1  17   6    2.26    0.80
   1  17  -6    1.82    0.88
   1  17   6    1.29    0.78
  -1  17  -6    1.17    0.86
   1 -17   6    2.68    1.12
  -1 -17   6    2.70    1.13
   1 -17  -6    2.25    1.12
  -1 -17  -6    2.55    1.13
  -1  17   7   -0.24    0.75
   1  17  -7    1.57    0.87
   1  17   7    1.91    0.77
  -1  17  -7    0.78    0.84
  -1  17   8    5.91    0.78
   1  17   8    4.05    0.75
  -1  17  -8    4.32    0.86
  -1  17   9   -0.24    0.71
   1  17   9   -0.13    0.68
   1  17  -9   -0.31    0.85
  -1  17  -9   -0.31    0.87
   1  17  10    6.79    0.67
  -1  17  10    6.67    0.70
  -1  17 -10    7.47    0.87
   1  17 -10    6.68    0.89
   1  17 -11   -0.38    0.82
  -1  17 -11    1.42    0.80
   1  17 -12    2.13    0.80
  -1  17 -12    3.02    0.81
   1 -17  13    1.27    0.73
   1  17 -13   -0.06    0.78
  -1  17 -13    0.62    0.77
  -1  17 -14    6.05    0.76
   1 -17  14    6.65    0.73
   1  17 -14    4.74    0.76
  -1  17 -15   -1.20    0.67
   1 -17  15   -1.04    0.70
   1  17 -15   -1.05    0.68
  -1  17 -16    0.77    0.60
   1 -17  16    0.61    0.64
   1  17 -17    0.58    0.55
   1 -17  17    1.85    0.62
   1 -17  18    0.20    0.57
   1 -17  19    0.94    0.55
   1 -17  20    2.73    0.51
   1 -17  21    0.37    0.47
   1 -17  22    1.32    0.43
   1 -17  23    0.23    0.37
   1 -17  24   -0.34    0.30
   1 -17  25   -0.24    0.21
  -1  18   0   -0.26    0.88
   1  18   0   -0.07    0.85
  -1  18   1    0.45    0.86
   1  18   1    1.40    0.86
   1  18  -1    2.12    0.89
  -1  18   2    3.54    0.89
   1  18   2    0.57    0.84
  -1  18  -3    0.66    0.87
  -1  18   3   -1.35    0.86
   1  18   3    1.11    0.81
   1  18   4    0.15    0.81
  -1  18  -4   -1.26    0.89
  -1  18   4    0.89    0.80
   1  18  -4    0.84    0.88
  -1  18   5    0.31    0.79
  -1  18  -5    0.22    0.86
   1  18   5    0.40    0.78
  -1  18   6    1.18    0.77
   1  18   6    1.78    0.78
   1  18  -6    0.32    0.87
  -1  18  -6    1.17    0.87
  -1  18   7   -0.02    0.74
   1  18   7    0.42    0.73
  -1  18  -7   -0.34    0.86
   1  18  -7    0.33    0.86
  -1  18   8    0.80    0.72
  -1  18  -8    0.44    0.84
   1  18  -8    1.93    0.88
  -1  18   9    0.23    0.67
   1  18   9    0.07    0.65
   1  18  -9   -0.87    0.86
  -1  18  -9    1.76    0.85
  -1  18 -10    0.97    0.82
   1  18 -10    0.47    0.80
   1  18 -11    0.48    0.78
  -1  18 -11   -0.56    0.79
   1 -18  12    0.43    0.69
  -1  18 -12   -0.24    0.74
   1  18 -12    0.86    0.77
  -1  18 -13   -1.19    0.71
   1 -18  13   -0.59    0.66
   1  18 -13   -0.40    0.73
  -1  18 -14    0.50    0.65
   1 -18  14    0.97    0.63
   1  18 -14    0.53    0.66
  -1  18 -15    0.44    0.59
   1 -18  15   -0.33    0.59
   1  18 -15    0.63    0.61
  -1  18 -16   -0.02    0.52
   1  18 -16    0.82    0.55
   1 -18  16    0.77    0.57
   1  18 -17    0.29    0.46
   1 -18  17    1.46    0.53
   1 -18  18   -0.09    0.49
   1 -18  19    0.29    0.47
   1 -18  20    0.47    0.42
   1 -18  21    0.18    0.36
   1 -18  23    0.60    0.23
   1  19   0   -0.43    0.82
  -1  19   0   -0.12    0.85
  -1  19   1    6.05    0.87
   1  19   1    5.97    0.86
   1  19  -1    4.88    0.86
   1  19   2    0.46    0.82
  -1  19   2    1.30    0.86
  -1  19   3    1.11    0.79
   1  19   3    1.66    0.79
   1  19   4    5.38    0.80
  -1  19   4    4.26    0.83
  -1  19  -4    3.20    0.88
   1  19  -4    3.38    0.86
   1  19  -5    8.07    0.91
   1  19   5    7.53    0.79
  -1  19   5    7.64    0.81
  -1  19  -5    8.03    0.88
  -1  19   6    1.06    0.74
   1  19  -6    1.98    0.84
  -1  19  -6    0.52    0.85
   1  19   6    2.06    0.74
   1  19   7    8.14    0.76
  -1  19  -7    8.89    0.88
  -1  19   7    6.28    0.75
   1  19  -7    6.72    0.85
   1  19   8    8.14    0.70
  -1  19  -8    6.73    0.83
   1  19  -8    9.45    0.85
  -1  19   8    8.45    0.71
   1  19  -9    3.49    0.80
  -1  19  -9    4.18    0.78
  -1  19 -10    1.36    0.76
  -1  19 -11    0.75    0.71
   1 -19  11    2.66    0.64
   1  19 -11    0.79    0.72
  -1  19 -12    2.06    0.69
   1 -19  12    1.70    0.61
   1  19 -12    1.03    0.68
  -1  19 -13    1.29    0.63
   1 -19  13    1.71    0.60
   1  19 -13    2.15    0.65
  -1  19 -14    0.43    0.56
   1  19 -14    1.47    0.59
   1 -19  14    1.43    0.55
   1  19 -15   -0.12    0.51
   1 -19  15    0.09    0.51
   1  19 -16   -0.35    0.44
   1 -19  16    0.84    0.48
   1 -19  17    0.42    0.45
   1 -19  18    0.53    0.42
   1 -19  19    0.85    0.35
   1 -19  20    1.98    0.30
   1 -19  21    0.23    0.23
   1  20   0    3.13    0.80
  -1  20   0   -0.92    0.76
   1  20   1   -0.29    0.77
   1  20  -1    1.71    0.81
  -1  20   1    0.40    0.77
  -1  20  -1    0.25    0.78
   1  20   2    2.04    0.77
  -1  20   2   -0.99    0.77
   1  20   3    1.66    0.74
  -1  20   3    0.74    0.74
   1  20   4   -0.27    0.71
  -1  20   4    1.55    0.71
  -1  20  -4   -0.61    0.78
   1  20  -5   -0.29    0.76
  -1  20   5    0.29    0.67
   1  20   5    1.79    0.68
  -1  20  -5    0.85    0.77
   1  20  -6    1.04    0.76
  -1  20   6    2.95    0.67
   1  20   6    1.93    0.64
   1  20  -7    1.01    0.74
   1  20   7    0.40    0.61
  -1  20  -7    1.29    0.72
   1  20  -8   -0.70    0.73
  -1  20  -8    1.42    0.72
   1  20  -9   -0.60    0.71
  -1  20  -9    1.35    0.71
   1  20 -10    1.12    0.66
   1 -20  10    1.29    0.56
   1 -20  11    0.83    0.52
   1  20 -11    0.42    0.62
  -1  20 -11    0.50    0.61
   1 -20  12   -0.21    0.49
  -1  20 -12   -0.78    0.57
   1  20 -12    0.95    0.58
   1 -20  13    0.38    0.49
   1  20 -13    0.06    0.53
   1  20 -14   -0.16    0.45
   1 -20  15    0.78    0.40
   1 -20  16    1.17    0.37
   1 -20  17   -0.25    0.31
   1 -20  18    0.17    0.27
   1 -20  19    0.10    0.19
  -1  21   0    0.71    0.68
   1  21   0    1.22    0.69
   1  21  -1    4.69    0.71
  -1  21  -1    4.94    0.72
  -1  21   1    5.44    0.70
   1  21   1    4.39    0.69
  -1  21   2   -0.47    0.65
   1  21   2    1.34    0.64
  -1  21   3    4.35    0.65
   1  21   3    3.29    0.64
   1  21  -4    1.52    0.68
   1  21   4    0.98    0.60
   1  21  -5    2.74    0.66
   1  21   5    4.04    0.59
  -1  21  -6    2.71    0.66
   1  21  -6    4.68    0.67
   1  21  -7    2.85    0.63
  -1  21  -7    5.53    0.66
   1 -21   8    0.80    0.51
   1  21  -8    1.87    0.61
  -1  21  -8    0.38    0.60
   1 -21   9    2.21    0.49
  -1  21  -9    1.52    0.58
   1  21  -9    3.38    0.58
   1 -21  10    1.16    0.45
   1  21 -10    1.02    0.54
   1 -21  11    1.80    0.43
   1  21 -11    1.56    0.50
  -1  21  11    1.00    0.38
   1 -21  12   -0.11    0.40
   1  21 -12    0.06    0.42
   1 -21  13    0.88    0.36
   1 -21  14   -0.33    0.33
   1 -21  15    0.60    0.26
   1 -21  16    0.65    0.21
   1  22   0    1.24    0.55
   1  22  -1   -0.44    0.54
   1  22   1   -0.23    0.52
   1  22  -2    1.42    0.56
   1  22   2    1.32    0.50
   1  22  -5   -0.15    0.53
   1 -22   6   -0.30    0.39
   1  22  -6    0.64    0.51
   1 -22   7    0.40    0.37
   1  22  -7   -0.26    0.49
   1 -22   8   -0.18    0.34
   1  22  -8   -0.01    0.45
   1 -22   9    0.07    0.33
  -1  22   9    1.16    0.32
   1 -22  10   -0.41    0.30
  -1  22  10    0.00    0.25
   1 -22  11    0.38    0.26
   1 -22  12    0.06    0.21
   1 -23   2   -0.05    0.27
   1 -23   3    0.09    0.26
   1 -23   4    0.55    0.25
   1 -23   5    0.18    0.23
  -1  23   5   -0.04    0.27
   1 -23   6    0.09    0.21
  -1  23   6    0.64    0.24
   1 -23   7    0.18    0.18
   2   0   1   11.76    0.26
   2   0  -1    9.06    0.22
   2   0   2    9.06    0.27
  -2   0   4  252.41    2.00
  -2   0   5    1.24    0.19
  -2   0   5    1.30    0.17
  -2   0   6    5.70    0.24
  -2   0   7    7.84    0.30
  -2   0   8   21.49    0.48
  -2   0   9   11.24    0.42
  -2   0  -9   20.86    0.54
   2   0  10   25.68    0.78
  -2   0  10   24.86    0.60
  -2   0 -10   25.36    0.59
   2   0  11   16.61    0.72
  -2   0  11   15.72    0.34
  -2   0  12 1331.10    9.98
   2   0  12 1346.53   10.35
  -2   0 -12 1357.00    9.76
  -2   0  13    5.20    0.26
   2   0  13    4.56    0.57
   2   0  13    5.19    0.64
  -2   0  13    5.07    0.51
   2   0  14    7.94    0.65
  -2   0  14    6.45    0.27
   2   0  14    7.80    0.35
   2   0  14    7.09    0.75
  -2   0  14    7.77    0.59
   2   0  15    3.94    0.64
   2   0  15    4.92    0.35
   2   0  15    4.17    0.74
  -2   0  15    5.22    0.56
   2   0  16  188.02    2.37
   2   0  16  192.53    2.72
   2   0  16  192.97    1.74
  -2   0  17    1.86    0.61
   2   0  17    1.80    0.63
   2   0  17    1.07    0.74
   2   0  17    1.54    0.38
   2   0  18    1.07    0.60
   2   0  18    1.54    0.81
  -2   0  18    1.51    0.62
   2   0  18    1.14    0.39
   2   0  19    1.26    0.92
   2   0  19    0.73    0.60
  -2   0  19    1.16    0.68
   2   0  20   32.24    1.03
  -2   0  20   32.40    0.71
   2   0  20   33.43    1.44
  -2   0  21    2.85    0.48
  -2   0  21    2.06    0.56
   2   0  21    1.47    0.54
  -2   0  22    2.29    0.51
   2   0  22    2.34    0.62
  -2   0  22    1.83    0.62
  -2   0  23    0.82    0.53
   2   0  23    0.24    0.64
  -2   0  23    1.21    0.66
  -2   0  24   32.18    0.87
   2   0  24   33.42    0.93
  -2   0  24   33.81    0.95
  -2   0  25    0.92    0.56
   2   0  25    1.04    0.72
  -2   0  25    1.43    0.76
  -2   0  26    1.56    0.62
  -2   0  26    0.40    0.79
   2   0  26    0.96    0.77
  -2   0  27   -0.11    0.62
   2   0  27    0.01    0.76
  -2   0  27   -0.51    0.79
   2   0  28    3.70    0.61
  -2   0  28    4.27    0.65
  -2   0  28    3.66    0.71
   2   0  28    4.27    0.89
  -2   0  28    6.03    0.83
   2   0  28    4.10    0.80
   2   0  29    0.99    0.57
  -2   0  29    0.62    0.59
   2   0  29    0.22    0.80
  -2   0  29   -0.48    0.65
  -2   0  29   -0.75    0.74
   2   0  29   -0.03    0.73
   2   0  30   -0.44    0.74
  -2   0  30   -1.16    0.70
   2   0  30    0.40    0.71
  -2   0  30    1.34    0.61
   2   0  30    0.63    0.54
  -2   0  30    1.24    0.58
  -2   0  31    0.88    0.65
   2   0  31   -0.57    0.67
  -2   0  31    1.27    0.52
   2   0  31    0.68    0.50
  -2   0  31    0.77    0.54
   2   0  31    0.58    0.52
   2   0  31    0.70    0.70
  -2   0  32    2.95    0.50
   2   0  32    2.63    0.48
   2   0  32    4.19    0.68
  -2   0  33    0.19    0.41
   2   0  33    0.49    0.40
   2   0  33   -0.44    0.58
   2   0  34    0.32    0.33
   2   0  34    0.35    0.45
   2   0  35   -0.25    0.35
  -2  -1   0  960.21    6.79
   2  -1   0  930.62    6.66
  -2  -1  -1  392.16    2.95
   2  -1   1  399.27    2.89
  -2  -1  -2    5.40    0.24
   2  -1   2    9.82    0.27
  -2  -1   3  193.08    1.63
  -2  -1  -3  195.90    1.64
   2  -1   3  191.34    1.69
  -2   1   4    8.63    0.21
  -2  -1   4    8.15    0.27
  -2  -1  -4    8.63    0.28
  -2   1   4    9.27    0.19
  -2  -1   4    8.64    0.30
  -2   1   5    7.38    0.16
  -2   1  -5    7.00    0.36
  -2  -1  -5    5.13    0.26
  -2  -1   5    5.64    0.26
  -2   1   5    5.19    0.19
   2   1   5    4.93    0.36
  -2   1   5    6.42    0.19
  -2  -1   5    6.49    0.30
  -2   1  -6   55.64    0.78
  -2  -1   6   49.02    0.59
  -2  -1  -6   45.29    0.59
  -2  -1   6   50.63    0.70
  -2   1  -7    4.53    0.37
  -2  -1   7    4.26    0.24
  -2  -1  -7    3.55    0.24
  -2   1   7    3.63    0.25
   2   1   7    3.28    0.38
  -2   1   8   11.00    0.37
   2   1   8   10.84    0.50
  -2   1  -8   10.28    0.43
   2   1   9    5.92    0.50
  -2   1   9    6.15    0.34
  -2  -1   9    5.38    0.40
   2   1   9    6.13    0.47
  -2   1  -9    5.09    0.37
   2   1  10   20.94    0.73
  -2   1  10   21.17    0.55
  -2  -1  10   19.84    0.59
   2  -1  10   20.15    0.73
   2   1  10   19.16    0.67
  -2   1 -10   21.26    0.56
   2   1  11    9.15    0.62
  -2   1  11    9.70    0.47
   2  -1  11    9.73    0.64
   2   1  11   10.40    0.58
  -2  -1  11    9.60    0.51
  -2   1 -11    9.17    0.44
  -2  -1 -11    9.03    0.42
  -2   1  12   90.78    1.25
   2   1  12   88.76    1.51
   2   1  12   88.77    1.33
   2  -1  12   86.46    1.48
  -2  -1  12   87.32    1.31
   2   1  13    9.35    0.72
  -2   1  13    9.65    0.56
   2   1  13    9.55    0.63
   2  -1  13    9.99    0.71
  -2  -1  13    9.22    0.61
  -2  -1 -13    8.76    0.42
  -2  -1  14    4.42    0.58
   2   1  14    3.93    0.59
   2  -1  14    5.01    0.74
   2   1  14    5.01    0.72
  -2   1  14    5.00    0.54
   2  -1  14    5.24    0.34
  -2  -1 -14    5.38    0.36
  -2  -1  15    5.67    0.36
   2   1  15    6.44    0.63
  -2  -1  15    6.06    0.62
   2  -1  15    5.69    0.72
  -2   1  15    5.47    0.56
   2   1  15    6.41    0.79
   2  -1  15    5.93    0.35
   2   1  16   17.03    0.78
  -2   1 -16   16.28    0.65
   2   1  16   17.81    0.96
  -2  -1  16   17.50    0.84
   2  -1  16   18.17    0.98
   2  -1  16   18.43    0.49
   2  -1  17    1.67    0.36
  -2  -1  17    0.79    0.60
   2   1  17    1.52    0.57
   2  -1  17    1.58    0.75
   2  -1  17    1.54    0.63
   2   1  17    1.55    0.76
   2  -1  18    5.51    0.90
   2   1  18    5.55    0.62
  -2  -1  18    5.00    0.71
   2  -1  18    6.06    0.72
   2  -1  18    4.96    0.45
   2  -1  19    4.34    0.94
   2  -1  19    4.20    0.69
  -2  -1  19    4.49    0.73
   2   1  20    3.16    0.53
   2  -1  20    5.09    1.03
   2  -1  20    2.75    0.66
  -2  -1  20    3.50    0.77
  -2  -1  20    3.77    0.48
  -2   1  21    0.76    0.57
   2  -1  21    1.43    0.57
  -2  -1  21    0.29    0.57
   2   1  21    1.58    0.58
   2  -1  21    1.88    1.02
  -2  -1  21    0.99    0.74
  -2  -1  21    0.54    0.49
  -2  -1  22    3.73    0.65
   2   1  22    4.12    0.61
  -2   1  22    2.94    0.61
   2  -1  22    3.74    0.63
   2  -1  22    3.18    1.08
  -2  -1  22    3.12    0.55
  -2  -1  23    0.48    0.56
  -2  -1  23    2.40    0.68
   2  -1  23    0.72    0.63
   2   1  23    1.09    0.65
  -2   1  23    2.14    0.68
  -2  -1  24    3.60    0.59
   2   1  24    2.45    0.66
   2  -1  24    2.52    0.65
  -2  -1  24    2.87    0.67
  -2   1  24    3.38    0.70
  -2  -1  25   -0.36    0.73
   2  -1  25    0.57    0.71
  -2   1  25   -0.07    0.75
   2   1  25    0.23    0.73
  -2   1  26    1.58    0.71
   2   1  26    0.38    0.84
   2  -1  26    1.83    0.76
  -2  -1  26    0.37    0.77
  -2   1  26    0.53    0.78
   2   1  26    1.67    0.78
  -2  -1  27   -0.31    0.61
  -2   1  27   -0.16    0.68
   2   1  27   -0.61    0.79
  -2  -1  27   -0.03    0.78
   2   1  27    0.11    0.78
   2  -1  27    0.20    0.76
  -2   1  27   -0.09    0.78
  -2  -1  28    1.41    0.60
   2  -1  28    1.87    0.61
   2   1  28    1.40    0.84
  -2   1  28    0.05    0.66
   2  -1  28   -0.24    0.75
  -2  -1  28    1.00    0.76
   2   1  28    0.33    0.74
  -2   1  28    1.52    0.76
   2   1  29   -0.27    0.79
   2  -1  29   -0.35    0.80
  -2  -1  29    0.08    0.66
   2  -1  29   -0.21    0.56
  -2  -1  29    0.46    0.57
  -2   1  29   -0.18    0.64
   2   1  29   -1.13    0.76
   2  -1  29   -0.73    0.74
  -2  -1  30    0.76    0.61
   2  -1  30    1.57    0.76
  -2  -1  30    0.95    0.56
   2  -1  30    0.24    0.53
   2   1  30    1.30    0.77
  -2   1  30    0.98    0.61
   2   1  30    0.14    0.57
  -2  -1  30    0.00    0.71
   2   1  30    1.67    0.72
   2  -1  30    1.25    0.73
  -2   1  30   -0.92    0.73
   2  -1  31   -1.18    0.66
  -2  -1  31    0.59    0.65
  -2  -1  31    0.33    0.56
   2   1  31    0.07    0.52
   2   1  31   -0.61    0.71
   2  -1  31   -0.59    0.49
  -2  -1  31   -0.62    0.53
   2  -1  32   -0.12    0.61
  -2  -1  32   -0.91    0.62
   2  -1  32    0.26    0.63
   2   1  32    0.09    0.66
   2  -1  32    0.68    0.43
  -2  -1  32   -0.61    0.47
   2  -1  33    0.46    0.55
   2  -1  33    0.58    0.40
  -2  -1  33    0.03    0.40
   2   1  34    0.74    0.47
   2  -1  34    0.38    0.46
   2  -1  34   -0.05    0.32
   2  -1  35    0.12    0.36
  -2  -2   0 2264.42   15.98
  -2   2   1   55.91    0.69
  -2   2  -1   57.60    0.74
  -2  -2  -2    0.09    0.20
  -2   2   2    0.04    0.18
  -2   2  -2    0.00    0.24
  -2  -2   3   31.73    0.50
  -2  -2  -3   32.07    0.51
  -2   2  -3   30.78    0.57
  -2   2   3   29.72    0.42
  -2  -2  -4  742.02    5.46
  -2   2   4  744.78    5.30
  -2   2  -4  742.79    5.61
  -2  -2   5    5.75    0.30
  -2  -2  -5    5.49    0.29
   2   2   5    5.88    0.38
  -2   2  -5    5.24    0.36
  -2  -2   6    0.38    0.22
  -2  -2  -6    0.41    0.23
  -2  -2   6    0.26    0.28
   2   2   6    0.24    0.33
  -2   2  -6    0.12    0.32
  -2  -2   7   38.18    0.57
  -2  -2  -7   37.09    0.57
   2   2   7   38.71    0.74
   2  -2   7   37.59    0.76
  -2   2  -7   40.03    0.71
  -2  -2  -8  218.69    1.88
  -2  -2   8  215.76    1.86
   2   2   8  218.75    2.16
  -2   2  -8  217.81    2.07
  -2  -2  -9   42.63    0.61
  -2  -2   9   45.35    0.61
   2   2   9   44.13    0.87
  -2  -2 -10    2.57    0.24
  -2  -2  10    2.15    0.22
   2   2  10    2.46    0.44
   2  -2  11  126.66    1.09
   2  -2 -11  130.46    1.11
   2  -2  11  129.51    1.79
   2   2  11  130.35    1.65
  -2  -2  12   96.82    1.42
   2  -2  12   99.70    1.61
   2   2  12   94.69    1.40
  -2  -2  13   40.96    0.99
   2   2  13   40.29    0.94
   2  -2  13   40.28    1.12
  -2  -2 -13   41.35    0.72
   2   2  14    1.43    0.30
   2  -2  14    1.35    0.28
  -2   2 -14    1.60    0.49
   2   2  14    0.93    0.49
  -2  -2  14    1.19    0.52
   2  -2  14    1.78    0.67
  -2   2 -15   51.23    1.03
   2  -2  15   49.57    1.35
   2   2  15   47.79    1.10
  -2  -2  15   50.98    1.19
   2   2  15   52.48    0.70
   2  -2  15   50.16    0.69
  -2   2 -16   11.22    0.61
   2  -2  16   11.72    0.42
   2   2  16   11.05    0.42
   2  -2  16   11.12    0.89
  -2  -2  16   12.46    0.77
  -2  -2  17   21.01    0.95
   2  -2  17   20.09    0.53
   2   2  17   20.71    0.54
   2  -2  17   19.86    1.08
  -2  -2  18    0.41    0.69
   2  -2  18    0.67    0.83
   2  -2  19    7.80    1.01
  -2  -2  19    7.35    0.80
   2  -2  19    7.36    0.80
  -2  -2  20   45.07    1.39
   2  -2  20   45.99    1.63
  -2  -2  20   46.56    0.83
  -2   2  20   47.69    0.83
   2  -2  20   43.90    1.30
  -2  -2  20   47.35    0.89
   2   2  20   44.65    0.88
  -2   2  20   46.88    0.90
   2  -2  20   46.34    0.88
  -2  -2  21   21.23    0.68
   2  -2  21   23.11    1.38
  -2  -2  21   22.93    1.15
  -2   2  21   22.63    0.67
   2   2  21   22.55    0.77
  -2  -2  21   23.67    0.76
  -2   2  21   22.73    0.77
   2  -2  21   23.25    0.76
  -2  -2  22    0.15    0.52
  -2   2  22   -0.05    0.52
   2  -2  22    0.53    1.05
  -2  -2  22    0.34    0.78
   2  -2  22    0.32    0.57
   2   2  22   -0.33    0.61
  -2   2  22    0.62    0.64
  -2  -2  22    0.47    0.59
  -2  -2  23    7.10    0.61
  -2   2  23    7.32    0.60
   2  -2  23    6.59    1.19
  -2   2  23    8.03    0.74
   2   2  23    7.18    0.71
   2  -2  23    7.43    0.70
  -2  -2  23    8.46    0.73
  -2  -2  24   18.47    0.69
  -2   2  24   19.93    0.73
   2   2  24   19.63    0.92
  -2   2  24   19.13    0.82
  -2   2  24   20.16    0.83
   2  -2  24   17.87    0.79
  -2  -2  24   21.27    0.81
   2   2  24   18.34    0.80
  -2   2  25    0.37    0.59
  -2  -2  25    0.04    0.58
   2   2  25   -0.10    0.82
  -2   2  25    1.39    0.65
   2   2  25    1.33    0.73
   2  -2  25    0.48    0.70
  -2  -2  25   -0.14    0.73
  -2   2  25    0.24    0.77
  -2  -2  26    0.49    0.58
  -2   2  26    0.28    0.58
  -2   2  26   -0.51    0.69
   2   2  26    0.93    0.84
  -2   2  26    1.57    0.76
   2  -2  26    1.29    0.77
  -2  -2  26    0.85    0.77
   2   2  26    1.13    0.71
  -2  -2  27    3.65    0.61
  -2   2  27    3.78    0.61
   2   2  27    3.57    0.85
  -2   2  27    3.00    0.70
   2   2  27    4.46    0.77
  -2   2  27    2.18    0.77
  -2  -2  27    3.50    0.80
   2  -2  27    4.58    0.78
   2   2  28    0.61    0.79
  -2   2  28    1.26    0.60
  -2  -2  28    1.27    0.58
   2   2  28    0.87    0.58
   2  -2  28    0.32    0.57
  -2   2  28    1.03    0.67
   2  -2  28    1.25    0.77
  -2   2  28    0.70    0.76
   2   2  28    0.43    0.75
  -2  -2  28    0.80    0.78
   2   2  29    2.99    0.56
   2  -2  29    3.44    0.58
  -2  -2  29    3.43    0.60
  -2   2  29    3.49    0.61
  -2   2  29    3.03    0.66
   2   2  29    2.53    0.67
   2   2  29    3.45    0.83
  -2  -2  29    1.90    0.74
   2  -2  29    3.21    0.76
  -2  -2  30   -0.34    0.63
   2  -2  30    0.95    0.76
   2   2  30    0.75    0.55
  -2   2  30    0.36    0.54
   2  -2  30   -0.84    0.55
  -2  -2  30   -0.83    0.52
   2   2  30   -0.01    0.75
   2   2  30   -0.27    0.58
  -2   2  30    0.39    0.58
  -2  -2  30    0.21    0.69
   2  -2  30   -0.64    0.71
  -2  -2  31    0.28    0.55
   2  -2  31    0.88    0.68
  -2  -2  31    0.45    0.47
   2  -2  31    0.91    0.49
   2   2  31    0.75    0.51
  -2   2  31    0.85    0.53
   2   2  31    0.44    0.52
   2   2  31   -0.46    0.70
   2  -2  31    1.10    0.64
  -2  -2  31    2.61    0.66
   2  -2  32    2.88    0.65
   2  -2  32    3.68    0.62
  -2  -2  32    5.29    0.62
  -2  -2  32    3.10    0.52
   2   2  32    3.75    0.67
  -2  -2  32    2.96    0.48
  -2   2  32    4.54    0.50
   2  -2  32    3.50    0.47
   2   2  32    3.80    0.48
   2  -2  33    0.57    0.54
   2   2  33    1.03    0.56
  -2   2  33    0.76    0.40
   2   2  33    0.86    0.39
   2  -2  33    1.05    0.39
  -2  -2  33    0.72    0.40
   2  -2  34   -0.57    0.45
   2   2  34    0.22    0.31
   2  -2  34    0.13    0.32
   2  -2  35    0.01    0.36
  -2  -3   0   23.23    0.48
  -2   3   1   27.26    0.52
  -2  -3  -1   28.39    0.53
  -2   3   2   27.38    0.49
  -2  -3  -2   17.54    0.46
  -2  -3   3   30.82    0.56
  -2  -3  -3   31.83    0.56
  -2  -3  -4   19.81    0.47
  -2  -3   4   19.52    0.47
  -2  -3   5    3.04    0.30
  -2  -3  -5    3.09    0.30
  -2  -3  -6   36.39    0.62
  -2  -3   6   36.49    0.61
  -2  -3  -7   29.30    0.55
  -2  -3   7   28.93    0.54
  -2  -3   8    7.67    0.34
  -2  -3  -8    8.00    0.36
  -2  -3   9    8.95    0.36
  -2  -3  -9    8.42    0.37
  -2  -3  10   19.12    0.45
  -2  -3 -10   17.17    0.46
  -2   3 -11    7.21    0.56
  -2  -3 -11    8.60    0.35
   2  -3  11    8.04    0.29
  -2  -3  11    8.12    0.32
   2  -3 -11    8.06    0.29
  -2  -3  12   14.88    0.71
   2  -3  12   15.43    0.79
  -2   3 -12   14.78    0.65
  -2  -3 -12   12.62    0.36
  -2  -3  12   13.16    0.35
   2  -3 -12   13.75    0.33
   2  -3  12   13.92    0.32
  -2   3 -13   14.67    0.68
  -2  -3  13   13.80    0.73
   2  -3  13   14.50    0.83
  -2   3 -14   26.30    0.83
   2  -3  14   26.94    0.49
   2   3  14   27.69    0.50
  -2  -3  14   25.79    0.92
   2  -3  14   25.50    1.01
  -2   3 -15    6.75    0.58
  -2  -3  15    6.22    0.69
   2  -3  15    6.42    0.80
   2  -3  15    7.37    0.36
   2   3  15    7.10    0.36
   2  -3  16    2.06    0.77
  -2  -3  16    1.46    0.68
  -2   3 -16    1.91    0.53
   2  -3  16    1.84    0.33
   2   3  16    1.49    0.35
   2  -3  17    3.47    0.89
  -2  -3  17    3.86    0.75
   2   3  17    3.48    0.40
   2  -3  17    3.18    0.39
  -2   3 -17    3.23    0.55
   2  -3  18   14.40    1.10
  -2  -3  18   14.62    0.97
  -2  -3  19    7.35    0.90
  -2  -3  19    7.82    0.49
  -2   3  19    7.96    0.48
   2  -3  19    7.64    1.02
  -2   3  20    7.05    0.61
   2  -3  20    7.32    0.60
   2   3  20    6.72    0.60
  -2  -3  20    7.55    0.61
  -2   3  20    7.25    0.52
  -2  -3  20    6.06    0.48
  -2  -3  20    7.51    0.92
   2  -3  20    6.96    0.86
   2  -3  20    6.87    1.05
   2   3  21    1.43    0.62
  -2   3  21    1.30    0.55
   2  -3  21    0.42    0.71
   2  -3  21    1.00    0.99
  -2  -3  21    0.86    0.83
  -2   3  21    1.08    0.58
   2   3  21    1.53    0.57
  -2   3  21    1.52    0.47
  -2  -3  21    1.33    0.49
  -2  -3  21    1.22    0.59
   2  -3  21    1.27    0.57
  -2   3  22    1.77    0.57
   2   3  22    1.98    0.73
  -2  -3  22    1.53    0.85
   2  -3  22    1.20    1.10
   2   3  22    1.70    0.65
  -2   3  22    1.29    0.65
  -2  -3  22    2.20    0.52
  -2   3  22    2.23    0.50
  -2  -3  22    1.87    0.59
   2  -3  22    2.37    0.60
   2   3  23   -0.17    0.65
   2  -3  23    0.35    0.62
  -2  -3  23    0.60    0.63
  -2   3  23    0.55    0.69
   2   3  23    0.17    0.74
  -2   3  23    0.41    0.61
  -2   3  23   -0.35    0.48
  -2  -3  23    0.30    0.54
   2  -3  23    0.59    1.08
  -2  -3  24    1.95    0.68
   2  -3  24    3.36    0.70
   2   3  24    3.48    0.71
  -2   3  24    2.35    0.74
   2   3  24    2.19    0.79
  -2   3  24    2.75    0.63
  -2   3  24    1.93    0.55
  -2  -3  24    2.43    0.55
   2  -3  24    2.05    1.14
  -2   3  25   -0.66    0.76
  -2  -3  25   -1.02    0.74
   2   3  25   -0.44    0.73
   2  -3  25   -0.17    0.71
   2   3  25    0.33    0.76
  -2   3  25    0.51    0.63
  -2  -3  25   -0.10    0.59
  -2   3  25    1.16    0.59
   2  -3  25    1.04    1.11
   2   3  26    0.39    0.85
  -2   3  26    1.67    0.61
  -2  -3  26    1.91    0.58
  -2   3  26    0.03    0.66
  -2   3  26    1.47    0.77
   2  -3  26    0.76    0.74
   2   3  26    0.90    0.76
  -2  -3  26    1.24    0.75
   2   3  27    0.62    0.55
  -2   3  27    0.00    0.58
  -2  -3  27    0.42    0.53
   2  -3  27    0.72    0.57
   2   3  27    0.39    0.84
  -2   3  27   -0.53    0.67
   2  -3  27   -0.56    0.73
  -2  -3  27    0.71    0.75
   2   3  28   -0.38    0.54
  -2   3  28    0.29    0.56
  -2  -3  28    0.68    0.54
   2  -3  28    0.63    0.56
   2   3  28   -0.56    0.84
   2   3  28   -0.25    0.69
  -2   3  28    0.35    0.65
  -2  -3  28    0.14    0.73
   2  -3  28    0.86    0.73
   2  -3  29    0.74    0.50
   2   3  29    0.90    0.53
  -2   3  29    0.32    0.54
  -2  -3  29    0.67    0.56
  -2   3  29    0.42    0.60
   2   3  29    0.10    0.79
   2   3  29   -0.45    0.64
  -2  -3  29   -1.34    0.75
   2  -3  29    0.20    0.73
   2   3  30    1.45    0.53
   2  -3  30    0.67    0.52
  -2  -3  30    1.70    0.52
  -2   3  30    1.20    0.53
   2   3  30    2.23    0.60
   2   3  30    0.85    0.76
   2  -3  30    1.63    0.69
  -2  -3  30    1.18    0.68
   2  -3  31   -0.84    0.70
  -2  -3  31   -0.13    0.56
   2   3  31    0.31    0.48
   2  -3  31    0.08    0.47
  -2   3  31    0.24    0.50
  -2  -3  31   -0.74    0.49
   2   3  31   -0.12    0.69
   2   3  31    0.71    0.51
   2  -3  31    0.55    0.63
  -2  -3  31    0.45    0.62
   2  -3  32   -0.76    0.61
  -2  -3  32    0.41    0.48
   2   3  32    0.57    0.40
  -2   3  32    0.47    0.43
   2  -3  32    1.05    0.43
  -2  -3  32    0.68    0.44
   2   3  32   -0.61    0.66
   2  -3  32   -1.03    0.59
  -2  -3  32    0.32    0.56
   2  -3  33    0.11    0.52
  -2  -3  33    0.72    0.48
   2  -3  33   -0.56    0.50
  -2   3  33    0.49    0.37
   2   3  33   -0.34    0.36
   2  -3  33    0.35    0.36
  -2  -3  33   -0.32    0.37
   2   3  33    0.05    0.51
   2   3  34    0.51    0.30
   2  -3  34    0.71    0.30
   2  -3  35    0.19    0.34
  -2  -4   0  552.79    4.32
  -2  -4   0  539.64    4.30
  -2  -4  -1   91.00    1.09
  -2  -4   1   89.06    1.10
  -2  -4  -2    9.41    0.42
  -2   4   2    9.88    0.40
  -2   4  -2    8.82    0.45
  -2  -4   3   12.85    0.47
  -2  -4  -3   12.18    0.46
  -2  -4  -4  316.70    2.73
  -2  -4   4  322.63    2.73
  -2   4  -4  315.35    2.87
  -2  -4  -5    2.82    0.35
  -2  -4   5    2.48    0.34
  -2  -4   5    2.33    0.38
  -2   4  -5    3.42    0.45
  -2  -4  -6   18.41    0.52
  -2  -4   6   18.60    0.51
  -2  -4  -7   14.83    0.48
  -2  -4   7   13.62    0.46
  -2   4  -7   15.15    0.61
  -2  -4  -8  364.06    3.08
  -2  -4   8  366.04    3.07
  -2   4  -8  362.37    3.35
  -2  -4  -9   24.26    0.57
  -2  -4   9   25.37    0.57
  -2   4  -9   24.74    0.76
  -2  -4 -10    7.00    0.40
  -2  -4  10    7.01    0.38
  -2   4 -10    6.54    0.57
  -2  -4 -11    2.37    0.34
  -2  -4  11    2.63    0.31
   2  -4 -11    3.06    0.31
   2  -4  11    3.46    0.30
  -2   4 -11    2.62    0.51
   2  -4 -12    2.59    0.28
  -2  -4  12    2.46    0.30
  -2  -4 -12    2.26    0.34
   2  -4  12    2.50    0.28
  -2   4 -12    3.28    0.56
  -2   4 -13   13.84    0.72
   2  -4  13   12.82    0.83
  -2  -4  13   11.27    0.38
   2  -4  13   11.68    0.35
   2   4  13   10.77    0.36
  -2   4 -14    3.48    0.60
   2  -4  14    4.42    0.75
  -2  -4  14    4.60    0.67
   2   4  14    4.05    0.31
   2  -4  14    3.86    0.30
  -2   4 -15    8.47    0.67
   2  -4  15    9.19    0.87
  -2  -4  15    8.55    0.75
   2   4  15    8.80    0.39
   2  -4  15    8.57    0.37
  -2   4 -16   60.15    1.25
   2  -4  16   57.82    1.56
  -2  -4  16   56.15    1.44
   2  -4  16   58.45    0.79
   2   4  16   57.84    0.78
  -2  -4  17    3.52    0.39
  -2   4  17    3.39    0.37
  -2  -4  17    2.90    0.76
   2  -4  17    4.01    0.88
  -2   4 -17    4.32    0.63
  -2   4  18    6.42    0.43
  -2  -4  18    7.22    0.46
   2  -4  18    7.37    1.00
  -2  -4  18    6.88    0.88
  -2  -4  19    0.89    0.43
  -2   4  19    2.45    0.42
  -2  -4  19    2.13    0.84
   2  -4  19    1.78    0.98
  -2   4  20   62.81    1.09
   2  -4  20   63.89    1.05
   2   4  20   61.84    1.07
  -2  -4  20   65.68    1.07
   2  -4  20   64.02    1.96
  -2  -4  20   64.05    0.98
  -2   4  20   63.40    0.99
  -2  -4  20   62.56    1.72
   2   4  21    1.06    0.67
  -2   4  21    0.82    0.55
  -2  -4  21    2.07    0.87
   2  -4  21    0.38    1.00
  -2   4  21    0.58    0.62
   2   4  21    1.27    0.62
  -2  -4  21    1.35    0.48
  -2   4  21    0.72    0.47
  -2  -4  21    0.52    0.59
   2  -4  21    1.45    0.57
   2   4  22    1.60    0.67
  -2   4  22    0.98    0.57
   2  -4  22    2.00    1.10
  -2  -4  22    0.40    0.85
  -2   4  22    0.99    0.67
   2   4  22    0.64    0.64
  -2   4  22    1.00    0.48
  -2  -4  22    0.78    0.51
  -2  -4  22    0.98    0.62
   2  -4  22    1.82    0.60
  -2  -4  23    2.61    0.64
   2  -4  23    1.04    0.62
  -2   4  23    2.16    0.62
   2   4  23    1.03    0.64
  -2   4  23    1.59    0.69
   2   4  23    2.74    0.77
  -2  -4  23    1.19    0.54
  -2   4  23    1.98    0.51
  -2  -4  23    2.02    0.86
   2  -4  23    1.21    1.11
  -2  -4  24   17.20    0.68
  -2   4  24   15.87    0.69
   2  -4  24   15.45    1.39
   2   4  24   17.73    0.96
  -2   4  24   17.92    0.83
  -2  -4  24   17.70    0.80
   2   4  24   17.17    0.85
  -2   4  24   18.10    0.86
   2  -4  24   17.09    0.80
   2   4  25    0.75    0.82
  -2   4  25    0.94    0.64
  -2   4  25   -0.31    0.57
  -2  -4  25   -0.28    0.57
   2  -4  25   -0.06    1.07
  -2  -4  25    1.35    0.71
   2  -4  25   -0.01    0.71
  -2   4  26    0.36    0.67
   2   4  26    0.95    0.74
   2   4  26    0.40    0.53
   2   4  26    0.31    0.81
  -2   4  26    1.22    0.58
  -2  -4  26    0.85    0.55
   2  -4  26    2.41    1.10
   2  -4  26    1.93    0.76
  -2  -4  26    0.60    0.75
  -2   4  27    1.63    0.57
  -2  -4  27    0.59    0.57
   2   4  27    0.79    0.54
   2  -4  27    0.51    0.55
   2   4  27    1.22    0.72
   2   4  27    2.47    0.85
  -2   4  27    0.17    0.66
  -2  -4  27    1.73    0.75
   2  -4  27    0.56    0.72
   2   4  28   -0.09    0.54
  -2   4  28    0.10    0.57
  -2  -4  28   -0.10    0.52
   2  -4  28    0.36    0.54
   2   4  28   -0.46    0.66
   2   4  28    0.30    0.79
  -2   4  28   -0.29    0.64
  -2  -4  28    0.52    0.73
   2  -4  28    0.76    0.72
   2   4  29   -0.58    0.55
  -2  -4  29    0.16    0.54
   2  -4  29   -0.14    0.49
  -2   4  29    0.19    0.51
  -2   4  29    0.11    0.57
   2   4  29    0.57    0.62
   2   4  29    0.68    0.80
   2  -4  29    0.34    0.71
  -2  -4  29    1.37    0.69
   2  -4  30    1.95    0.51
   2   4  30    1.59    0.49
  -2  -4  30    2.53    0.52
  -2   4  30    1.74    0.53
   2   4  30    1.44    0.75
   2   4  30    1.75    0.57
  -2  -4  30    2.34    0.67
   2  -4  30    1.83    0.68
  -2  -4  31    0.53    0.46
  -2   4  31   -0.03    0.45
   2  -4  31    0.35    0.45
   2   4  31   -0.46    0.45
   2   4  31    0.28    0.68
   2   4  31   -0.04    0.50
  -2  -4  31   -0.50    0.61
   2  -4  31   -0.17    0.62
   2  -4  32    3.51    0.61
  -2   4  32    4.01    0.44
   2   4  32    4.01    0.44
   2  -4  32    3.68    0.42
  -2  -4  32    4.17    0.44
  -2  -4  32    3.68    0.49
  -2  -4  32    5.06    0.59
   2  -4  32    5.00    0.59
   2   4  33    0.04    0.33
   2  -4  33    0.15    0.33
   2  -4  33   -0.10    0.51
  -2  -4  33   -0.51    0.48
   2  -4  33   -0.30    0.49
   2  -4  34    0.32    0.43
   2  -4  35    0.09    0.31
  -2  -5   0  420.71    3.54
  -2  -5   0  424.33    3.57
  -2   5   1  231.29    2.23
  -2  -5  -1  232.16    2.19
  -2  -5   1  233.00    2.24
  -2  -5  -1  231.94    2.23
  -2  -5  -2   65.97    0.95
  -2  -5   2   65.83    1.01
  -2  -5  -2   67.22    1.00
  -2   5  -3  255.66    2.52
  -2  -5   3  261.62    2.49
  -2  -5  -3  262.56    2.44
  -2  -5   3  260.43    2.43
  -2   5  -4    6.39    0.49
  -2  -5   4    6.30    0.47
  -2  -5  -4    6.57    0.46
  -2  -5   4    7.33    0.45
  -2  -5   5   62.96    1.07
  -2  -5   5   65.17    0.98
  -2  -5  -5   64.51    0.99
  -2  -5   6   15.40    0.56
  -2  -5  -6   14.70    0.55
  -2   5  -7   25.91    0.77
  -2  -5  -7   24.91    0.65
  -2  -5   7   25.65    0.66
  -2   5  -8   18.30    0.73
  -2  -5  -8   18.23    0.58
  -2  -5   8   17.93    0.57
  -2   5  -9   11.04    0.65
  -2  -5  -9   10.53    0.50
  -2  -5   9   11.03    0.50
  -2   5 -10    2.46    0.56
  -2  -5 -10    2.29    0.40
  -2  -5  10    2.22    0.38
   2  -5 -10    2.25    0.39
   2  -5  10    2.22    0.36
  -2   5 -11   30.15    0.91
  -2  -5 -11   31.48    0.72
   2  -5  11   31.93    0.67
   2  -5 -11   30.28    0.68
  -2  -5  11   30.75    0.68
  -2   5 -12   19.60    0.82
   2  -5  12   18.95    0.52
   2  -5 -12   19.21    0.55
  -2  -5 -12   19.41    0.58
  -2  -5  12   17.70    0.53
   2   5  13   12.16    0.36
   2  -5  13   12.38    0.35
  -2  -5  13   12.50    0.35
  -2   5  13   11.20    0.35
  -2  -5  13   11.80    0.46
   2  -5  13   12.72    0.45
   2  -5 -13   12.19    0.46
  -2   5 -14    7.70    0.71
   2  -5  14    7.16    0.82
  -2  -5  14    7.32    0.34
  -2   5  14    7.60    0.33
   2  -5  14    7.48    0.34
   2   5  14    7.96    0.35
  -2   5 -15  104.22    1.71
   2  -5  15   96.88    1.97
  -2  -5  15   92.86    1.85
  -2  -5  15   96.53    1.07
  -2   5  15   97.69    1.07
   2   5  15  103.52    1.08
   2  -5  15   99.72    1.05
  -2  -5  16    2.64    0.37
  -2   5  16    3.10    0.34
  -2   5 -16    2.89    0.69
  -2  -5  16    1.67    0.75
   2  -5  16    2.13    0.87
  -2   5  17    7.04    0.42
  -2  -5  17    7.45    0.41
  -2  -5  17    7.63    0.91
   2  -5  17    6.29    0.96
  -2  -5  18   12.98    0.51
   2  -5  18   14.21    1.17
  -2  -5  18   12.73    1.04
   2   5  19   36.00    0.83
  -2   5  19   37.30    0.85
   2  -5  19   35.57    0.82
  -2  -5  19   37.70    0.84
  -2  -5  19   37.21    0.73
  -2   5  19   36.92    0.75
   2  -5  19   35.83    1.55
  -2  -5  19   35.91    1.41
   2  -5  20    0.66    0.57
  -2  -5  20    0.35    0.58
   2   5  20    0.24    0.58
  -2   5  20    0.37    0.61
  -2  -5  20    0.30    0.46
  -2   5  20    0.29    0.45
  -2  -5  20    0.08    0.87
   2  -5  20    0.55    1.05
   2   5  20    0.69    0.63
  -2   5  20    0.53    0.52
   2  -5  21    1.93    0.60
  -2  -5  21    0.40    0.57
  -2   5  21    1.04    0.48
  -2  -5  21    0.91    0.47
  -2  -5  21    1.40    0.91
   2  -5  21    1.54    1.07
  -2   5  21    0.90    0.55
   2   5  21    1.08    0.70
  -2   5  21    0.70    0.48
  -2  -5  22    0.71    0.64
   2  -5  22    1.71    0.65
  -2   5  22    1.50    0.48
  -2  -5  22    1.42    0.52
  -2  -5  22    1.31    0.90
   2  -5  22    0.39    1.07
  -2   5  22    1.43    0.61
  -2   5  22    2.02    0.50
   2   5  22    1.49    0.76
   2  -5  23    2.18    0.68
  -2  -5  23    3.00    0.71
  -2  -5  23    2.35    0.55
  -2   5  23    2.80    0.51
  -2  -5  23    0.74    0.88
   2  -5  23    2.96    1.17
  -2   5  23    3.19    0.67
   2   5  23    2.22    0.74
   2   5  23    2.87    0.70
   2  -5  24    2.92    0.67
  -2  -5  24    1.72    0.69
   2   5  24    2.81    0.84
   2   5  24    3.07    0.76
  -2   5  24    3.44    0.69
  -2  -5  24    3.45    0.55
  -2   5  24    2.37    0.55
   2  -5  24    2.49    1.16
   2   5  25    0.23    0.71
  -2   5  25    0.25    0.65
   2   5  25   -0.03    0.84
   2   5  25    0.15    0.55
  -2   5  25    0.51    0.55
  -2  -5  25    0.86    0.55
   2  -5  25    1.24    1.15
   2  -5  25    1.60    0.74
  -2  -5  25    1.95    0.74
   2   5  26    0.57    0.71
   2   5  26    0.48    0.55
   2   5  26    0.14    0.82
  -2   5  26    0.40    0.65
  -2   5  26    0.12    0.56
  -2  -5  26    0.53    0.55
   2   5  26   -0.13    0.53
   2  -5  26    0.68    0.55
   2  -5  26    1.03    1.05
   2  -5  26    1.35    0.73
  -2  -5  26   -0.01    0.73
   2   5  27    4.57    0.58
  -2  -5  27    6.50    0.60
   2  -5  27    5.07    0.59
  -2   5  27    4.79    0.59
   2   5  27    4.48    0.73
  -2   5  27    3.70    0.66
   2   5  27    4.43    0.55
   2   5  27    5.48    0.91
  -2  -5  27    5.64    0.79
   2  -5  27    5.58    0.77
   2   5  28    0.79    0.51
  -2  -5  28    2.02    0.54
   2  -5  28    2.08    0.54
  -2   5  28    1.02    0.55
  -2   5  28    0.99    0.60
   2   5  28    1.34    0.85
   2   5  28    0.33    0.67
   2  -5  28    0.47    0.70
  -2  -5  28   -0.23    0.70
  -2  -5  29    0.93    0.51
   2  -5  29    1.05    0.49
  -2   5  29    0.34    0.49
   2   5  29    0.80    0.51
   2   5  29    0.20    0.60
   2   5  29    0.99    0.78
  -2  -5  29   -0.34    0.66
   2  -5  29    1.14    0.69
  -2   5  30    0.16    0.48
  -2  -5  30    0.23    0.48
   2  -5  30    1.38    0.47
   2   5  30    0.43    0.48
   2   5  30    0.72    0.72
   2   5  30    0.53    0.54
   2  -5  30    0.17    0.63
  -2  -5  30    2.69    0.65
   2  -5  31    1.93    0.42
  -2  -5  31    2.08    0.45
   2   5  31    2.71    0.45
  -2   5  31    1.99    0.45
   2  -5  31    2.16    0.60
  -2  -5  31    2.61    0.60
   2  -5  32    0.07    0.35
   2   5  32    0.14    0.35
   2  -5  32    0.48    0.57
  -2  -5  32    0.79    0.44
  -2  -5  32   -0.52    0.51
   2  -5  32    0.77    0.53
   2  -5  33   -0.06    0.30
   2   5  33    0.08    0.30
   2  -5  33    0.89    0.49
   2  -5  33   -0.28    0.45
  -2  -5  33    1.32    0.44
   2  -5  34    0.41    0.39
   2  -5  34   -0.19    0.39
  -2  -5  34    0.25    0.37
   2  -5  35    0.78    0.27
  -2  -6   0  319.17    2.92
  -2  -6   0  317.61    2.96
  -2  -6  -1  262.00    2.49
  -2  -6   1  261.18    2.54
  -2  -6  -1  260.86    2.55
  -2  -6  -2   48.79    0.86
  -2  -6   2   48.61    0.94
  -2  -6  -2   46.46    0.91
  -2   6  -3   29.20    0.84
  -2  -6   3   26.36    0.73
  -2  -6  -3   21.54    0.64
  -2  -6  -3   23.61    0.71
  -2  -6   3   24.55    0.71
  -2   6  -4  171.10    2.04
  -2  -6   4  173.35    2.03
  -2  -6   4  175.97    1.93
  -2  -6  -4  176.88    1.95
  -2   6  -5   12.42    0.65
  -2  -6   5   11.32    0.60
  -2  -6  -5   11.79    0.60
  -2  -6   5   12.33    0.57
  -2   6  -6    8.90    0.64
  -2  -6   6    9.69    0.55
  -2  -6  -6    9.38    0.56
  -2   6  -7    1.11    0.54
  -2  -6  -7    0.29    0.42
  -2  -6   7    0.54    0.41
  -2   6  -8   11.65    0.69
  -2  -6  -8   12.03    0.60
  -2  -6   8   12.40    0.59
  -2   6  -9   10.96    0.72
  -2  -6   9   10.36    0.56
  -2  -6  -9   10.67    0.58
   2  -6   9   10.93    0.53
   2  -6  -9   10.39    0.56
  -2   6 -10    1.92    0.59
   2  -6  10    2.35    0.44
  -2  -6 -10    1.92    0.46
   2  -6 -10    2.01    0.44
  -2  -6  10    2.39    0.45
  -2   6 -11    4.60    0.65
  -2  -6  11    4.03    0.46
   2  -6 -11    3.78    0.46
  -2  -6 -11    3.28    0.49
   2  -6  11    4.30    0.44
  -2   6 -12   55.97    1.28
  -2  -6 -12   54.97    1.00
  -2  -6  12   54.19    0.98
   2  -6 -12   56.84    0.97
   2  -6  12   56.58    0.97
  -2   6 -13   83.86    1.57
   2  -6  13   77.69    0.85
   2   6  13   77.12    0.84
  -2  -6 -13   81.42    1.21
   2  -6  13   83.57    1.16
   2  -6 -13   81.75    1.16
  -2  -6  13   73.56    1.14
  -2   6  13   77.18    0.87
  -2  -6  13   79.30    0.87
  -2   6 -14   19.13    0.94
   2  -6  14   17.75    0.55
  -2  -6  14   16.64    0.56
  -2  -6  14   17.79    0.43
  -2   6  14   18.74    0.45
  -2  -6  15    9.01    0.39
  -2   6  15    7.57    0.37
  -2   6  16   23.08    0.52
  -2  -6  16   23.45    0.55
   2  -6  16   25.76    1.27
  -2  -6  16   24.13    1.15
  -2  -6  17   35.06    0.66
  -2   6  17   36.03    0.68
   2  -6  17   33.51    1.48
  -2  -6  17   32.37    1.32
  -2   6  18   15.07    0.51
  -2  -6  18   14.30    0.54
  -2  -6  18   13.12    0.61
   2  -6  18   13.23    0.63
  -2  -6  18   13.12    1.08
   2  -6  18   14.00    1.19
  -2  -6  19    6.64    0.62
   2  -6  19    6.74    0.61
   2   6  19    6.73    0.68
   2   6  19    5.96    0.65
  -2   6  19    5.86    0.45
  -2  -6  19    6.73    0.49
  -2  -6  19    6.22    1.01
   2  -6  19    7.39    1.16
   2  -6  20   10.50    0.69
  -2  -6  20   10.37    0.67
  -2   6  20   10.33    0.52
  -2  -6  20   10.00    0.55
  -2  -6  20    9.67    1.06
   2  -6  20    8.61    1.22
  -2   6  20   10.65    0.67
  -2   6  20   10.07    0.55
   2   6  20   12.27    0.72
   2   6  20   11.71    0.80
   2  -6  21    0.10    0.59
  -2  -6  21    0.18    0.62
  -2  -6  21    0.61    0.45
  -2   6  21    1.10    0.50
   2  -6  21    0.16    1.10
  -2  -6  21   -1.03    0.97
  -2   6  21    1.19    0.57
  -2   6  21    0.52    0.48
   2   6  21    0.76    0.66
   2   6  21    0.47    0.72
   2  -6  22    0.12    0.66
  -2  -6  22    0.76    0.66
  -2   6  22    0.76    0.49
  -2  -6  22    0.45    0.50
   2  -6  22    0.66    1.14
  -2  -6  22    0.59    0.94
   2   6  22   -0.19    0.71
  -2   6  22   -0.43    0.60
   2   6  22   -0.13    0.78
  -2   6  22   -0.25    0.49
   2  -6  23    0.63    0.64
  -2  -6  23    1.15    0.67
   2   6  23    0.37    0.72
  -2   6  23    1.86    0.67
  -2   6  23    1.42    0.52
   2   6  23    1.98    0.83
  -2  -6  23    1.22    0.53
  -2   6  23    1.49    0.51
  -2  -6  23    1.22    0.93
   2  -6  23    1.09    1.15
  -2   6  24   11.85    0.63
  -2  -6  24   11.62    0.63
   2  -6  24   11.36    1.38
  -2   6  24   10.55    0.61
   2   6  24   10.95    0.93
   2   6  24   12.03    0.84
   2   6  24   10.87    0.69
  -2   6  24   11.41    0.77
   2  -6  24   11.90    0.81
  -2  -6  24   13.09    0.81
  -2   6  25   10.14    0.62
   2  -6  25   10.51    0.59
   2   6  25    8.90    0.60
  -2  -6  25   10.87    0.60
   2  -6  25   10.68    1.34
  -2   6  25   10.70    0.76
   2   6  25   11.22    0.84
   2   6  25   11.58    0.95
   2   6  25   10.42    0.69
  -2  -6  25   11.79    0.79
   2  -6  25   13.05    0.81
   2   6  26    1.87    0.52
   2  -6  26    1.23    0.53
  -2   6  26    1.82    0.54
  -2  -6  26    1.07    0.54
  -2   6  26    2.54    0.65
   2   6  26    3.22    0.61
   2   6  26    1.56    0.85
   2   6  26    2.66    0.75
  -2  -6  26    2.34    0.74
   2  -6  26    1.78    0.73
   2  -6  27    0.38    0.52
  -2   6  27   -0.99    0.54
   2   6  27   -0.38    0.50
  -2  -6  27    0.42    0.53
   2   6  27    0.56    0.71
   2   6  27    0.48    0.54
   2   6  27   -0.74    0.86
  -2  -6  27    1.57    0.72
   2  -6  27    0.24    0.73
  -2  -6  28    0.58    0.46
   2  -6  28    0.94    0.48
  -2   6  28    0.09    0.49
   2   6  28   -0.64    0.51
   2   6  28    0.47    0.65
   2   6  28    0.30    0.79
   2  -6  28    0.45    0.70
  -2  -6  28   -0.31    0.68
   2   6  29    3.50    0.49
   2  -6  29    3.63    0.49
  -2   6  29    3.53    0.52
  -2  -6  29    3.33    0.50
   2   6  29    3.20    0.63
  -2  -6  29    3.62    0.67
   2  -6  29    3.84    0.69
   2   6  30    1.78    0.45
  -2   6  30    1.85    0.45
   2  -6  30    1.43    0.43
  -2  -6  30    1.99    0.45
   2   6  30    1.64    0.56
  -2  -6  30    2.86    0.62
   2  -6  30    2.66    0.63
   2   6  31    0.43    0.38
   2  -6  31    0.57    0.38
  -2  -6  31   -0.04    0.55
   2  -6  31    0.44    0.56
   2  -6  32    1.40    0.31
   2   6  32    1.21    0.32
  -2  -6  32    0.32    0.43
   2  -6  32    0.33    0.51
  -2  -6  32    1.63    0.49
   2  -6  33    0.15    0.44
  -2  -6  33    0.23    0.40
   2  -6  33    0.19    0.42
   2  -6  34   -0.29    0.34
  -2  -6  34   -0.04    0.32
   2  -6  34   -0.51    0.33
   2  -6  35    0.10    0.22
  -2  -7   0 1574.50   11.80
  -2  -7   0 1584.00   11.85
  -2  -7  -1  246.39    2.48
  -2  -7   1  244.04    2.54
  -2  -7  -1  248.69    2.58
  -2  -7   2   44.17    0.98
  -2  -7  -2   42.16    0.98
  -2  -7   3  496.59    4.44
  -2  -7  -3  505.40    4.25
  -2  -7  -3  504.84    4.41
  -2  -7   3  503.66    4.39
  -2  -7   4  305.96    3.09
  -2  -7  -4  309.44    2.84
  -2  -7  -4  304.59    3.01
  -2  -7   4  307.18    2.99
  -2   7  -5   23.95    0.88
  -2  -7  -5   24.31    0.67
  -2  -7  -5   24.99    0.81
  -2  -7   5   26.50    0.79
  -2   7  -6   18.30    0.85
  -2  -7  -6   18.57    0.60
  -2  -7   6   18.96    0.73
  -2  -7  -6   19.00    0.73
  -2   7  -7   78.52    1.47
  -2  -7  -7   81.21    1.13
  -2  -7  -7   83.31    1.35
  -2  -7   7   81.62    1.32
  -2   7  -8  151.59    2.13
  -2  -7  -8  155.15    1.68
  -2  -7  -8  158.11    1.94
   2  -7   8  154.45    1.88
  -2  -7   8  155.83    1.92
   2  -7  -8  152.75    1.90
  -2   7  -9   23.81    0.95
  -2  -7  -9   21.85    0.60
   2  -7   9   23.76    0.76
   2  -7  -9   22.96    0.77
  -2  -7  -9   23.67    0.80
  -2  -7   9   25.00    0.81
  -2   7 -10   20.13    0.98
  -2  -7  10   19.51    0.76
   2  -7 -10   17.90    0.73
  -2  -7 -10   19.34    0.78
   2  -7  10   20.48    0.72
  -2  -7  11   84.77    1.35
  -2  -7 -11   82.84    1.36
   2  -7 -11   83.36    1.31
   2  -7  11   85.79    1.33
   2  -7  12  191.52    2.13
  -2  -7 -12  187.39    2.18
   2  -7 -12  185.81    2.13
  -2  -7  12  185.00    2.14
  -2  -7 -13   52.83    1.06
   2  -7 -13   54.96    1.04
   2  -7  13   54.36    1.02
  -2  -7  13   51.65    1.03
  -2  -7  13   48.36    0.66
  -2  -7  14   13.90    0.64
  -2  -7  14   12.91    0.41
  -2  -7  15  166.13    1.55
  -2   7  15  162.63    1.53
  -2  -7  16   73.81    0.93
  -2   7  16   74.14    0.93
  -2  -7  16   70.96    1.84
   2  -7  16   74.63    1.93
  -2   7  17    5.35    0.41
  -2  -7  17    4.94    0.40
   2  -7  17    5.23    0.54
  -2  -7  17    5.23    0.55
  -2  -7  17    5.29    0.97
   2  -7  17    4.89    1.05
   2  -7  18    1.35    0.54
  -2  -7  18    1.23    0.54
   2   7  18   -0.20    0.64
   2   7  18    0.91    0.58
  -2   7  18    0.25    0.37
  -2  -7  18    0.49    0.39
   2  -7  18    0.31    1.06
  -2  -7  18    0.01    0.91
   2  -7  19   32.46    0.83
  -2  -7  19   32.16    0.83
  -2   7  19   32.30    0.78
   2   7  19   32.90    0.93
   2   7  19   34.50    1.03
  -2   7  19   33.81    0.89
  -2   7  19   29.85    0.70
  -2   7  19   31.66    0.68
  -2  -7  19   31.89    0.68
   2  -7  19   30.26    1.55
  -2  -7  19   30.06    1.43
  -2  -7  20    9.75    0.70
   2  -7  20   10.98    0.68
  -2   7  20   10.24    0.53
  -2  -7  20    9.45    0.49
  -2  -7  20    8.91    1.11
   2  -7  20   10.57    1.29
  -2   7  20   10.32    0.70
   2   7  20   11.05    0.76
   2   7  20   11.05    0.86
  -2   7  20   10.17    0.58
  -2  -7  21    2.06    0.67
   2  -7  21    2.73    0.66
  -2   7  21    2.42    0.46
  -2  -7  21    2.83    0.49
  -2  -7  21    2.28    1.01
   2  -7  21    1.90    1.16
  -2   7  21    3.14    0.54
  -2   7  21    1.89    0.61
   2   7  21    2.34    0.76
   2   7  21    2.18    0.72
  -2  -7  22    3.42    0.69
   2  -7  22    2.60    0.70
  -2   7  22    1.99    0.50
  -2  -7  22    2.11    0.49
  -2  -7  22    2.14    1.00
   2  -7  22    2.81    1.18
   2   7  22    1.13    0.70
  -2   7  22    0.81    0.62
   2   7  22    1.21    0.81
   2   7  22    2.11    0.67
  -2   7  22    0.65    0.54
  -2  -7  23    2.15    0.66
   2  -7  23    3.04    0.69
   2   7  23    1.41    0.76
  -2   7  23    2.77    0.56
   2   7  23    1.69    0.65
   2   7  23    3.28    0.86
   2  -7  23    2.78    0.49
  -2  -7  23    2.74    0.52
   2   7  23    1.93    0.51
  -2   7  23    3.08    0.53
  -2  -7  23    2.88    1.00
   2  -7  23    0.91    1.14
  -2  -7  24    9.42    0.79
   2  -7  24    9.06    0.78
  -2   7  24    8.26    0.60
   2  -7  24    7.79    0.57
   2   7  24    8.25    0.58
  -2  -7  24    8.57    0.58
   2  -7  24    7.59    1.27
  -2   7  24    8.20    0.61
   2   7  24    9.16    0.83
   2   7  24    9.43    0.70
   2   7  24    8.81    0.92
  -2  -7  25    0.53    0.74
   2  -7  25    1.27    0.74
   2   7  25    1.00    0.76
  -2   7  25    0.97    0.51
   2   7  25    0.53    0.87
   2   7  25    0.75    0.62
  -2   7  25    0.86    0.49
  -2  -7  25    1.44    0.51
   2   7  25    1.05    0.51
   2  -7  25    0.81    0.49
   2  -7  25    0.53    1.13
  -2   7  26    0.60    0.49
   2   7  26    0.61    0.49
   2  -7  26    1.82    0.51
  -2  -7  26    1.38    0.51
   2   7  26    0.17    0.59
   2   7  26    1.76    0.72
   2   7  26   -0.01    0.85
  -2  -7  26   -0.03    0.72
   2  -7  26    0.57    0.73
   2   7  27    6.65    0.55
   2  -7  27    6.09    0.52
  -2   7  27    5.98    0.53
  -2  -7  27    6.01    0.53
   2   7  27    5.11    0.59
   2   7  27    5.55    0.72
   2  -7  27    5.60    0.74
  -2  -7  27    4.82    0.72
   2  -7  28    2.12    0.45
  -2  -7  28    2.71    0.47
   2   7  28    3.41    0.48
  -2   7  28    3.05    0.48
   2   7  28    4.05    0.68
   2  -7  28    4.10    0.71
  -2  -7  28    2.44    0.67
  -2  -7  29    0.62    0.42
   2   7  29    0.84    0.42
  -2   7  29    1.37    0.43
   2  -7  29    0.92    0.41
   2   7  29    1.47    0.59
   2  -7  29    0.41    0.63
  -2  -7  29    0.95    0.62
   2   7  30    0.18    0.36
   2  -7  30    0.46    0.37
   2   7  30   -0.10    0.51
   2  -7  30    1.54    0.58
  -2  -7  30   -0.07    0.58
  -2  -7  31    3.61    0.52
   2  -7  31    2.67    0.54
   2  -7  31    2.37    0.33
   2  -7  32   -0.03    0.46
  -2  -7  32    0.21    0.45
   2  -7  33    0.65    0.40
   2  -7  33    0.26    0.39
  -2  -7  33    0.59    0.38
   2  -7  34   -0.24    0.29
   2  -7  34    0.04    0.28
  -2  -7  34    0.18    0.27
  -2  -8   0  764.70    6.34
  -2  -8   0  754.19    6.25
  -2  -8  -1  588.67    5.20
  -2  -8  -1  601.77    5.09
  -2  -8   1  598.57    5.17
  -2  -8  -2  150.63    1.99
  -2  -8  -2  151.63    1.87
  -2  -8   2  150.99    1.98
  -2  -8  -3   59.36    1.22
  -2  -8   3   57.14    1.20
  -2  -8  -4   82.58    1.42
  -2  -8   4   81.98    1.41
  -2  -8  -4   80.20    1.24
  -2  -8  -5   35.43    0.98
  -2  -8   5   33.56    0.97
   2  -8   5   34.10    0.96
  -2  -8  -5   31.78    0.80
  -2  -8  -6    3.11    0.61
   2  -8  -6    3.52    0.61
   2  -8   6    2.66    0.59
  -2  -8   6    3.20    0.59
  -2  -8  -6    2.68    0.46
  -2  -8  -7   25.07    0.89
  -2  -8   7   23.96    0.87
   2  -8  -7   23.48    0.85
   2  -8   7   24.00    0.84
  -2  -8  -7   23.24    0.67
   2  -8  -8   38.66    1.01
  -2  -8   8   37.87    1.01
  -2  -8  -8   39.15    1.05
   2  -8   8   38.76    0.98
  -2  -8  -8   37.10    0.78
   2  -8  -9    9.77    0.68
  -2  -8  -9    9.20    0.71
   2  -8   9    9.74    0.67
  -2  -8   9   10.57    0.69
  -2  -8  -9    8.38    0.47
  -2  -8 -10    5.74    0.63
  -2  -8  10    6.33    0.66
   2  -8 -10    5.53    0.62
   2  -8  10    5.87    0.61
  -2  -8 -11   64.04    1.29
  -2  -8  11   62.91    1.27
   2  -8 -11   64.41    1.25
   2  -8  11   64.65    1.26
   2  -8 -12  117.83    1.72
  -2  -8 -12  118.30    1.76
  -2  -8  12  119.34    1.75
  -2  -8 -13  102.64    1.63
   2  -8 -13  105.35    1.58
   2  -8  13  106.56    1.57
  -2  -8  13  106.91    1.61
   2  -8  14   22.32    0.78
  -2  -8  14   21.99    0.80
  -2   8  15   10.81    0.39
  -2  -8  16   21.24    0.69
   2  -8  16   22.32    0.70
   2   8  16   20.63    0.76
  -2   8  16   20.51    0.50
   2  -8  16   20.24    1.32
   2  -8  17   46.16    0.91
  -2  -8  17   44.33    0.89
   2   8  17   46.33    1.02
   2   8  17   46.59    1.13
  -2  -8  17   44.10    0.75
  -2   8  17   43.17    0.72
   2  -8  17   44.24    1.74
  -2  -8  17   43.15    1.61
   2  -8  18   10.15    0.67
  -2  -8  18    9.00    0.63
  -2   8  18    9.32    0.46
  -2  -8  18    9.38    0.48
  -2  -8  18    8.52    1.12
   2  -8  18    9.17    1.22
   2   8  18    9.46    0.80
   2   8  18    9.62    0.68
  -2   8  18    9.48    0.58
   2   8  18   10.03    0.72
  -2   8  18    9.66    0.57
  -2  -8  19    1.55    0.59
   2  -8  19    1.54    0.62
  -2   8  19    1.20    0.39
  -2  -8  19    1.76    0.41
   2  -8  19    2.34    1.17
  -2  -8  19    1.32    1.00
   2   8  19    1.35    0.72
   2   8  19    0.02    0.65
  -2   8  19    1.24    0.53
  -2   8  19    1.40    0.52
   2   8  19    0.63    0.66
  -2  -8  20    0.20    0.60
   2  -8  20    0.32    0.65
  -2  -8  20    1.08    0.42
  -2   8  20    0.31    0.41
   2  -8  20   -0.82    1.16
  -2  -8  20    0.67    0.98
   2   8  20   -0.79    0.72
   2   8  20    0.08    0.73
   2   8  20    0.97    0.65
  -2   8  20    0.21    0.55
  -2   8  20    0.86    0.53
  -2  -8  21    0.39    0.63
   2  -8  21    1.94    0.67
  -2   8  21    1.45    0.45
  -2  -8  21    1.99    0.45
  -2  -8  21    1.21    1.01
   2  -8  21    0.04    1.13
   2   8  21    1.22    0.79
  -2   8  21    1.46    0.57
  -2   8  21    1.57    0.55
   2   8  21    0.85    0.71
   2   8  21    1.04    0.68
   2  -8  22    3.41    0.68
  -2  -8  22    1.99    0.69
  -2  -8  22    3.57    0.50
   2  -8  22    3.40    0.48
   2   8  22    3.55    0.47
  -2   8  22    3.90    0.50
  -2  -8  22    3.76    1.02
   2  -8  22    4.01    1.21
  -2   8  22    3.13    0.56
  -2   8  22    4.36    0.61
   2   8  22    3.71    0.78
   2   8  22    3.40    0.72
   2   8  22    3.13    0.83
   2  -8  23    2.82    0.71
  -2  -8  23    3.75    0.73
  -2   8  23    3.13    0.58
   2   8  23    2.98    0.80
   2   8  23    2.10    0.70
  -2  -8  23    1.36    0.48
  -2   8  23    2.30    0.49
   2   8  23    2.32    0.48
   2  -8  23    1.37    0.46
  -2  -8  23    3.11    1.00
   2  -8  23    1.76    1.17
  -2  -8  24    6.29    0.77
   2  -8  24    6.61    0.77
   2   8  24    5.77    0.72
   2   8  24    5.12    0.82
   2  -8  24    5.11    0.51
  -2   8  24    5.17    0.52
   2   8  24    4.98    0.51
  -2  -8  24    5.13    0.52
   2  -8  24    5.04    1.19
   2   8  25    4.34    0.67
   2   8  25    6.93    0.82
   2  -8  25    4.94    0.50
  -2  -8  25    5.65    0.52
   2   8  25    4.90    0.51
  -2   8  25    5.26    0.50
   2  -8  25    4.68    0.76
  -2  -8  25    5.49    0.77
   2   8  26   -0.16    0.61
   2   8  26    1.53    0.72
   2  -8  26    0.99    0.45
  -2  -8  26    0.92    0.47
   2   8  26    1.17    0.46
  -2   8  26    1.12    0.46
   2  -8  26    1.55    0.70
  -2  -8  26    0.48    0.70
  -2   8  27   -0.13    0.44
  -2  -8  27    0.28    0.43
   2   8  27   -0.27    0.43
   2  -8  27    0.89    0.42
   2   8  27   -1.04    0.71
   2   8  27    1.37    0.57
   2  -8  27    0.78    0.69
  -2  -8  27    1.81    0.66
   2  -8  28    0.18    0.38
  -2  -8  28    0.05    0.39
  -2  -8  28    0.36    0.60
   2  -8  28   -0.17    0.63
   2   8  28    0.06    0.63
  -2  -8  29    1.88    0.59
   2   8  29    2.01    0.56
  -2  -8  30   -0.13    0.53
   2  -8  30    0.24    0.54
   2  -8  31    0.13    0.48
  -2  -8  31    0.58    0.47
  -2  -8  32    0.28    0.40
   2  -8  32    0.27    0.41
   2  -8  33   -0.01    0.35
   2  -8  33   -0.45    0.35
  -2  -8  33    0.32    0.34
   2  -8  34   -0.08    0.24
  -2  -8  34    0.36    0.22
   2  -8  34   -0.01    0.23
   2  -9   0  964.41    7.98
  -2  -9   0  964.69    7.95
  -2  -9   0  974.31    7.88
  -2  -9  -1   71.93    1.43
   2  -9  -1   73.13    1.45
  -2  -9  -1   70.86    1.35
   2  -9  -2   76.74    1.49
  -2  -9  -2   79.94    1.53
  -2  -9   3  170.82    2.27
  -2  -9  -3  174.69    2.30
   2  -9  -3  177.93    2.31
   2  -9   3  168.23    2.27
  -2  -9  -3  172.75    2.08
   2  -9   4  292.03    3.19
  -2  -9  -4  294.33    3.22
   2  -9  -4  293.79    3.21
  -2  -9   4  292.67    3.19
  -2  -9  -4  293.53    2.94
  -2  -9  -5    8.98    0.81
  -2  -9   5    8.75    0.76
   2  -9   5    9.87    0.75
   2  -9  -5    7.93    0.77
  -2  -9  -5    7.98    0.58
  -2  -9  -6    4.72    0.73
   2  -9   6    5.20    0.69
  -2  -9   6    4.71    0.70
   2  -9  -6    5.29    0.71
  -2  -9  -6    4.82    0.51
  -2  -9   7   29.01    1.00
  -2  -9  -7   30.80    1.03
   2  -9  -7   29.73    1.00
   2  -9   7   30.17    0.99
  -2  -9  -7   28.09    0.75
   2  -9  -8  100.77    1.69
  -2  -9  -8  102.80    1.72
   2  -9   8   98.84    1.65
  -2  -9   8   97.69    1.68
  -2  -9   9   30.88    1.02
  -2  -9  -9   33.42    1.07
   2  -9   9   30.18    1.00
   2  -9  -9   31.78    1.03
  -2  -9  10   10.06    0.79
  -2  -9 -10    8.47    0.81
   2  -9  10    9.49    0.75
   2  -9 -10    8.57    0.76
   2  -9 -11    3.82    0.69
  -2  -9  11    3.75    0.69
   2  -9  11    3.67    0.67
  -2  -9 -11    3.43    0.70
  -2  -9  12  206.11    2.56
  -2  -9 -12  205.68    2.58
   2  -9  12  207.04    2.51
   2  -9 -12  202.92    2.52
   2  -9  13   48.15    1.16
  -2  -9 -13   47.19    1.23
   2  -9 -13   48.98    1.19
  -2  -9  13   49.72    1.21
   2  -9  14   40.36    1.06
  -2  -9  14   39.57    1.12
   2  -9  15   34.85    0.82
  -2  -9  15   35.05    0.81
   2   9  15   32.46    0.91
   2   9  15   32.94    0.83
  -2  -9  16   71.56    1.13
   2  -9  16   72.30    1.14
   2   9  16   80.57    1.29
  -2   9  16   76.67    1.15
  -2   9  16   77.86    1.11
   2   9  16   79.12    1.19
  -2  -9  17   12.64    0.67
   2  -9  17   12.28    0.68
   2  -9  17   11.79    1.25
  -2  -9  17   11.52    1.25
  -2   9  17   11.44    0.64
  -2   9  17   10.95    0.62
   2   9  17   12.27    0.73
   2   9  17   11.39    0.77
   2   9  18    1.05    0.64
   2   9  18    1.42    0.67
  -2   9  18    0.81    0.57
  -2   9  18    0.79    0.58
   2  -9  18    0.44    1.14
  -2  -9  18    1.12    1.03
  -2  -9  18    0.94    0.60
   2  -9  18    0.61    0.62
  -2  -9  19    8.92    0.70
   2  -9  19    8.85    0.71
  -2   9  19    7.87    0.63
  -2   9  19    7.23    0.63
   2   9  19    8.74    0.76
   2   9  19    8.92    0.74
   2   9  19    7.12    0.43
  -2  -9  19    8.73    1.21
   2  -9  19    8.92    1.26
  -2  -9  20    9.56    0.74
   2  -9  20   11.10    0.77
   2   9  20    8.14    0.47
  -2   9  20    8.00    0.47
   2  -9  20   10.14    1.31
  -2  -9  20    7.84    1.18
   2   9  20   10.90    0.77
   2   9  20   11.32    0.82
  -2   9  20    8.51    0.65
  -2  -9  21    3.18    0.71
   2  -9  21    3.21    0.73
   2   9  21    3.67    0.79
  -2   9  21    2.17    0.61
   2   9  21    3.20    0.75
   2   9  21    2.85    0.42
  -2   9  21    3.36    0.42
  -2  -9  21    3.33    1.09
   2  -9  21    2.49    1.23
  -2  -9  22    2.12    0.73
   2  -9  22    3.66    0.76
  -2   9  22    1.73    0.43
   2   9  22    1.46    0.43
   2  -9  22    2.72    1.28
  -2  -9  22    1.58    1.01
   2   9  22    0.38    0.72
   2   9  22    1.97    0.80
  -2   9  22    1.15    0.58
  -2  -9  23   -0.10    0.71
  -2   9  23    0.02    0.55
   2   9  23    1.35    0.73
   2   9  23    1.67    0.77
   2   9  23    0.42    0.41
  -2   9  23    0.47    0.42
  -2  -9  23    0.22    0.97
   2  -9  23    0.26    1.18
   2   9  24    6.76    0.83
   2   9  24    6.88    0.75
  -2  -9  24    5.62    0.78
   2  -9  24    6.51    0.79
   2  -9  25    2.13    0.73
  -2  -9  25    1.00    0.72
   2   9  25    1.09    0.67
   2   9  25    0.71    0.73
   2  -9  26    3.90    0.69
  -2  -9  26    2.80    0.69
   2   9  26    1.60    0.63
   2   9  26    2.07    0.71
   2  -9  27    1.57    0.65
  -2  -9  27    0.21    0.63
   2   9  27    1.59    0.65
   2   9  27    0.38    0.56
   2  -9  28    6.38    0.63
  -2  -9  28    5.30    0.63
   2  -9  29   -0.13    0.54
  -2  -9  29    2.33    0.55
   2  -9  30    0.40    0.51
  -2  -9  30    0.34    0.49
  -2  -9  31    0.96    0.44
   2  -9  31    0.12    0.45
  -2  -9  32    0.62    0.37
   2  -9  32    0.62    0.38
   2  -9  33   -0.05    0.26
  -2  -9  33    0.25    0.26
   2  -9  33    0.24    0.30
  -2 -10   0  151.44    2.26
   2 -10   0  161.34    2.31
   2 -10  -1  190.78    2.56
  -2 -10  -1  186.43    2.54
  -2 -10  -2   28.43    1.12
   2 -10  -2   28.59    1.10
  -2 -10   3   28.97    1.09
  -2 -10  -3   29.91    1.14
   2 -10   3   27.91    1.09
   2 -10  -3   29.85    1.12
  -2 -10  -4    3.59    0.56
   2 -10  -4    4.23    0.79
   2 -10   4    3.68    0.73
  -2 -10   4    3.42    0.75
  -2 -10  -4    4.85    0.77
  -2 -10  -5   13.82    0.67
  -2 -10  -5   13.19    0.91
  -2 -10   5   14.89    0.92
   2 -10   5   14.76    0.90
   2 -10  -5   15.22    0.93
  -2 -10  -6    1.79    0.49
   2 -10  -6    1.49    0.70
   2 -10   6    1.16    0.67
  -2 -10  -6    1.64    0.76
  -2 -10   6    1.39    0.69
   2 -10   7    3.33    0.72
  -2 -10  -7    3.65    0.75
  -2 -10   7    2.56    0.73
   2 -10  -7    3.65    0.77
   2 -10   8    9.96    0.83
  -2 -10  -8    9.88    0.87
  -2 -10   8    9.50    0.85
   2 -10  -8    9.18    0.84
   2 -10   9    5.09    0.77
  -2 -10  -9    5.03    0.82
  -2 -10   9    5.18    0.78
   2 -10  -9    4.91    0.78
  -2 -10 -10   87.11    1.72
   2 -10  10   85.96    1.66
   2 -10 -10   86.37    1.69
  -2 -10  10   85.81    1.70
  -2 -10 -11   87.72    1.73
  -2 -10  11   86.68    1.72
   2 -10 -11   83.58    1.66
   2 -10  11   89.54    1.68
  -2 -10 -12   45.52    1.31
  -2 -10  12   44.65    1.28
   2 -10  12   45.06    1.24
   2 -10 -12   45.49    1.27
   2  10  13   22.42    0.79
   2  10  13   21.91    0.74
   2 -10 -13   22.38    0.98
   2 -10  13   24.22    0.98
  -2 -10  13   24.44    1.02
  -2 -10 -13   22.07    1.01
   2  10  14   13.54    0.73
   2  10  14   12.40    0.74
  -2  10  14   12.12    0.68
  -2 -10  14   12.38    0.82
   2 -10  14   11.83    0.80
  -2  10  15   37.23    0.86
   2  10  15   36.97    0.94
   2  10  15   37.65    1.00
  -2 -10  15   36.32    0.87
   2 -10  15   37.40    0.89
   2  10  16    0.87    0.68
  -2  10  16    1.82    0.62
   2  10  16    1.28    0.69
   2 -10  16    1.44    0.58
  -2 -10  16    0.50    0.60
   2  10  17    0.70    0.71
   2  10  17    2.03    0.71
  -2  10  17    2.07    0.63
   2 -10  17    2.67    0.61
  -2 -10  17    3.08    0.62
  -2 -10  17    3.64    1.13
   2 -10  17    3.03    1.20
  -2  10  18    2.01    0.62
   2  10  18    1.89    0.72
   2  10  18    2.26    0.76
   2 -10  18    1.46    0.65
   2 -10  18    2.63    1.18
  -2 -10  18    3.06    1.11
  -2 -10  18    2.94    0.64
   2  10  19    0.09    0.72
   2  10  19   -1.18    0.81
  -2  10  19    0.01    0.63
  -2 -10  19    0.29    0.66
   2 -10  19   -0.12    0.68
   2 -10  19    0.69    1.23
  -2 -10  19    0.37    1.02
   2  10  20    4.17    0.83
  -2  10  20    4.03    0.68
   2  10  20    5.05    0.78
  -2 -10  20    4.62    0.71
   2 -10  20    5.42    1.27
  -2 -10  20    5.66    1.17
   2 -10  20    5.11    0.74
   2  10  21    9.61    0.86
  -2  10  21   10.20    0.71
   2  10  21   11.96    0.84
   2 -10  21    9.95    1.37
  -2 -10  21    8.92    1.23
  -2 -10  21   10.96    0.80
   2 -10  21   11.09    0.81
  -2  10  22   13.11    0.72
   2  10  22   14.39    0.88
  -2 -10  22   11.53    1.22
   2 -10  22   13.61    1.40
  -2 -10  22   14.33    0.83
   2 -10  22   13.22    0.83
   2 -10  23    3.27    0.73
  -2 -10  23    2.11    0.75
   2  10  23    2.22    0.78
   2  10  23    2.88    0.74
  -2  10  23    2.56    0.61
   2 -10  24    2.06    0.70
  -2 -10  24    3.80    0.71
   2  10  24    1.37    0.75
  -2  10  24    3.21    0.56
   2  10  24    3.68    0.73
   2 -10  25    1.83    0.69
   2  10  25    1.53    0.66
   2 -10  26    3.16    0.67
  -2 -10  26    1.89    0.65
   2  10  26    2.02    0.62
   2  10  27    0.80    0.55
   2 -10  27    1.50    0.60
  -2 -10  27    2.62    0.62
   2 -10  28   -0.54    0.57
  -2 -10  29   -0.79    0.49
   2 -10  29   -0.04    0.50
   2 -10  30    0.20    0.46
  -2 -10  30    0.67    0.45
   2 -10  31   -0.42    0.38
  -2 -10  31    0.49    0.36
   2 -10  32    0.14    0.30
  -2 -10  32    0.34    0.29
  -2 -10  32    0.02    0.22
   2 -10  33    0.23    0.18
  -2 -10  33    0.35    0.18
   2 -10  33    0.45    0.20
   2 -11   0   39.78    1.34
  -2 -11   0   40.15    1.32
  -2 -11  -1    2.48    0.82
   2 -11  -1    1.80    0.81
  -2 -11  -2    5.00    0.87
   2 -11  -2    4.89    0.87
  -2 -11   3   18.54    1.06
  -2 -11  -3   20.27    1.09
   2 -11  -3   21.95    1.10
   2 -11   3   18.69    1.05
   2 -11   4    2.46    0.82
  -2 -11   4    2.48    0.80
   2 -11  -4    1.94    0.83
  -2 -11  -4    2.57    0.84
   2 -11   5   11.45    0.96
  -2 -11   5   12.71    0.96
  -2 -11  -5   13.13    1.02
   2 -11  -5   13.16    1.02
   2 -11  -6   15.71    1.06
  -2 -11   6   16.67    1.04
  -2 -11  -6   15.10    1.04
   2 -11   6   16.35    1.02
  -2 -11  -7    4.17    0.88
   2 -11   7    2.47    0.80
   2 -11  -7    4.18    0.86
  -2 -11   7    3.80    0.83
  -2 -11  -8    1.06    0.81
   2 -11   8    0.19    0.78
   2 -11  -8    0.91    0.78
  -2 -11   8   -0.25    0.81
   2 -11  -9   17.27    1.03
  -2 -11   9   15.12    1.00
  -2 -11  -9   15.45    1.05
   2 -11   9   14.96    1.00
   2 -11  10    2.59    0.78
   2 -11 -10    3.19    0.83
  -2 -11  10    2.43    0.80
  -2 -11 -10    2.72    0.86
  -2 -11  11    5.03    0.85
   2 -11  11    5.70    0.85
   2 -11 -11    4.56    0.83
  -2 -11 -11    5.71    0.91
   2  11  11    4.24    0.64
  -2  11  11    4.25    0.62
  -2  11  12   36.92    0.88
   2  11  12   35.68    0.95
   2  11 -12   36.84    0.79
   2 -11 -12   35.39    1.22
   2 -11  12   35.98    1.22
  -2 -11  12   34.44    1.23
  -2 -11 -12   35.31    1.27
   2  11 -13    9.41    0.60
   2 -11 -13   10.09    0.88
   2 -11  13    9.50    0.84
  -2 -11  13   10.35    0.87
  -2 -11 -13   10.06    0.91
  -2  11  13    9.04    0.69
   2  11  13    9.61    0.75
   2 -11  14    3.82    0.71
  -2 -11  14    4.57    0.75
   2  11 -14    2.47    0.55
   2 -11  14    4.69    1.17
   2  11  14    2.90    0.71
  -2  11  14    1.77    0.63
   2  11  14    3.04    0.71
   2 -11  15    0.77    0.62
  -2 -11  15    0.59    0.60
   2  11  15    0.13    0.69
  -2  11  15    0.10    0.65
   2  11  15    0.18    0.68
  -2 -11  16   11.84    0.73
   2 -11  16   12.82    0.74
  -2  11  16   11.60    0.75
   2  11  16   12.03    0.85
   2  11  16   12.03    0.79
  -2  11  17    5.86    0.73
   2  11  17    4.89    0.79
   2  11  17    5.32    0.77
  -2 -11  17    6.89    1.22
  -2 -11  17    7.72    0.71
   2 -11  17    7.58    0.67
   2  11  18   -0.09    0.76
   2  11  18   -0.03    0.78
  -2  11  18    2.12    0.70
   2 -11  18    4.82    0.69
   2 -11  18    4.55    1.27
  -2 -11  18    3.84    1.21
  -2 -11  18    4.58    0.68
   2  11  19    0.86    0.77
   2  11  19   -0.25    0.76
  -2  11  19    0.32    0.68
  -2 -11  19    0.39    1.06
   2 -11  19    0.20    1.16
   2 -11  19    1.48    0.71
  -2 -11  19   -0.90    0.65
   2  11  20   -0.53    0.80
   2  11  20   -0.17    0.81
  -2  11  20    1.14    0.69
   2 -11  20    0.42    1.23
  -2 -11  20    0.95    1.08
  -2 -11  20    0.13    0.71
   2 -11  20    0.10    0.74
  -2  11  21    1.14    0.67
   2  11  21    1.85    0.78
   2  11  21    1.92    0.82
  -2 -11  21    2.41    1.05
   2 -11  21    1.64    1.20
  -2 -11  21    2.77    0.73
   2 -11  21    3.64    0.76
   2 -11  22    0.52    0.72
  -2 -11  22    0.45    0.73
   2  11  22    2.23    0.77
  -2  11  22   -0.21    0.63
   2 -11  23    1.34    0.68
  -2 -11  23   -0.26    0.70
   2  11  23   -0.13    0.74
   2 -11  24    4.68    0.70
  -2 -11  24    3.01    0.69
   2  11  24    4.95    0.74
   2 -11  25    2.83    0.67
  -2 -11  25    1.43    0.64
   2  11  25    0.76    0.66
   2 -11  26   -0.44    0.61
  -2 -11  26    0.04    0.60
   2  11  26    0.95    0.59
   2  11  27    0.06    0.51
   2 -11  27   -0.64    0.57
  -2 -11  27   -0.88    0.55
   2 -11  28    2.03    0.51
  -2 -11  28   -0.32    0.52
   2 -11  29    1.45    0.48
  -2 -11  29    0.82    0.45
  -2 -11  30   -0.20    0.37
   2 -11  30    0.69    0.38
  -2 -11  31    0.08    0.32
   2 -11  31   -0.05    0.33
   2 -11  32   -0.31    0.21
  -2 -11  32   -0.07    0.21
  -2 -12   0    9.53    1.03
   2 -12   0    9.89    1.04
  -2 -12  -1    8.61    1.05
   2 -12  -1    8.89    1.05
  -2 -12  -2   46.90    1.51
   2 -12  -2   47.54    1.55
  -2 -12   3   27.05    1.27
  -2 -12  -3   27.73    1.30
   2 -12  -3   29.11    1.34
   2 -12   3   27.62    1.31
  -2 -12   4  136.47    2.39
  -2 -12  -4  133.89    2.40
   2 -12  -4  136.93    2.43
   2 -12   4  136.30    2.40
   2 -12   5   46.40    1.51
   2 -12  -5   47.53    1.54
  -2 -12  -5   48.69    1.54
  -2 -12   5   47.53    1.51
  -2 -12   6    6.98    0.98
   2 -12   6    6.64    1.00
   2 -12  -6    5.89    1.01
  -2 -12  -6    5.57    0.98
  -2 -12   7   11.29    1.03
   2 -12   7   11.34    1.02
   2 -12  -7   12.78    1.06
  -2 -12  -7   11.68    1.05
  -2  12  -8   62.61    1.02
   2  12   8   63.70    1.09
  -2  12   8   60.54    1.08
   2  12  -8   61.26    1.00
  -2 -12  -8   61.85    1.69
  -2 -12   8   62.17    1.68
   2 -12  -8   62.63    1.67
   2 -12   8   63.29    1.66
  -2  12  -9   11.46    0.65
  -2  12   9   12.24    0.71
   2  12   9   11.91    0.69
   2  12  -9   11.32    0.66
  -2 -12   9   12.74    1.06
  -2 -12  -9   12.90    1.07
   2 -12  -9   12.43    1.06
   2 -12   9   11.84    1.03
  -2  12 -10   30.46    0.80
  -2  12  10   30.58    0.88
   2  12  10   33.56    0.92
   2  12 -10   29.52    0.79
   2 -12 -10   28.65    1.25
   2 -12  10   30.04    1.27
  -2 -12  10   29.53    1.27
  -2 -12 -10   29.91    1.29
  -2  12 -11    6.24    0.62
   2  12 -11    7.15    0.64
   2  12  11    5.79    0.72
  -2  12  11    6.45    0.69
   2 -12 -11    7.40    0.93
  -2 -12  11    6.78    0.93
  -2 -12 -11    7.04    0.96
   2 -12  11    6.35    0.91
  -2  12 -12    4.22    0.62
   2  12 -12    3.59    0.61
  -2 -12 -12    3.28    0.87
   2 -12 -12    4.66    0.85
   2 -12  12    3.59    0.84
  -2 -12  12    4.27    0.86
  -2  12  12    3.30    0.70
   2  12 -13    1.57    0.62
  -2  12 -13    2.20    0.62
   2 -12  13    2.49    0.79
  -2 -12  13    2.24    0.83
  -2  12  13    1.21    0.66
  -2  12 -14    0.39    0.61
   2  12 -14    0.93    0.61
   2 -12  14   -0.08    1.19
  -2  12  14    1.61    0.69
  -2  12  15    1.76    0.73
   2  12  15    0.03    0.78
   2 -12  15    1.16    0.66
  -2 -12  15    1.26    0.63
   2  12 -15    0.54    0.61
  -2 -12  16   20.05    0.82
   2 -12  16   18.59    0.85
   2  12  16   21.30    0.95
  -2  12  16   21.80    0.88
   2  12  17    4.97    0.83
  -2  12  17    4.86    0.78
   2 -12  17    5.15    0.73
  -2 -12  17    3.49    1.24
  -2 -12  17    4.68    0.72
  -2  12  18    0.77    0.73
   2  12  18    1.87    0.84
  -2 -12  18    0.02    1.10
   2 -12  18   -0.57    1.27
   2 -12  18    0.44    0.70
  -2 -12  18    1.12    0.71
   2  12  19    0.88    0.83
  -2  12  19    0.82    0.74
  -2 -12  19    1.34    0.72
   2 -12  19    1.68    0.70
  -2 -12  19    1.31    1.15
   2 -12  19    2.29    1.22
  -2  12  20    9.44    0.80
   2  12  20    9.25    0.87
   2 -12  20    7.77    1.39
   2 -12  20    9.24    0.76
  -2 -12  20    9.92    0.78
   2 -12  21    4.43    0.73
  -2 -12  21    3.85    0.72
  -2  12  21    2.49    0.70
   2  12  21    2.54    0.80
   2 -12  22    4.36    0.72
  -2 -12  22    4.29    0.71
   2  12  22    5.31    0.79
   2 -12  23    2.45    0.68
  -2 -12  23    3.18    0.68
   2  12  23    2.91    0.74
  -2 -12  24   -0.57    0.63
   2 -12  24    1.10    0.62
   2  12  24   -0.26    0.68
   2 -12  25    2.02    0.61
  -2 -12  25    1.91    0.60
  -2 -12  26   -1.05    0.56
   2 -12  26   -0.21    0.56
   2  12  26   -0.48    0.56
  -2 -12  27    0.50    0.50
   2 -12  27    0.94    0.52
   2 -12  28    1.61    0.46
  -2 -12  28    0.30    0.45
   2 -12  29    0.00    0.40
   2 -12  30   -0.17    0.32
  -2 -12  30    0.21    0.31
   2 -12  31   -0.37    0.23
  -2 -12  31    0.27    0.22
  -2  13   0   44.43    0.91
  -2 -13   0   48.45    1.65
   2 -13   0   48.79    1.66
   2  13   0   44.01    0.88
  -2  13   1   16.72    0.72
  -2 -13  -1   18.24    1.27
   2  13   1   17.34    0.68
   2  13   2    3.35    0.58
  -2  13   2    3.16    0.61
  -2  13  -2    3.13    0.61
  -2 -13  -2    3.94    1.09
   2 -13  -2    4.52    1.11
   2  13   3   41.39    0.86
  -2  13  -3   40.27    0.89
  -2  13   3   41.41    0.90
   2  13   3   41.35    0.92
   2  13  -3   42.54    0.89
   2 -13   3   41.83    1.58
  -2 -13   3   42.57    1.56
   2 -13  -3   43.64    1.59
  -2 -13  -3   39.63    1.54
  -2  13   4    4.26    0.60
   2  13   4    4.67    0.58
  -2  13  -4    4.52    0.64
   2  13   4    5.11    0.66
   2  13  -4    4.41    0.61
   2 -13  -4    4.79    1.09
  -2 -13  -4    4.02    1.03
   2 -13   4    4.49    1.06
  -2 -13   4    3.93    1.03
  -2  13  -5    6.15    0.64
   2  13   5    6.18    0.59
  -2  13   5    6.78    0.63
   2  13   5    6.36    0.66
   2  13  -5    6.40    0.64
  -2 -13   5    6.95    1.05
  -2 -13  -5    6.87    1.05
   2 -13  -5    7.48    1.10
   2 -13   5    6.91    1.09
  -2  13  -6    4.30    0.65
  -2  13   6    3.51    0.62
   2  13   6    1.66    0.64
   2  13   6    2.26    0.57
   2  13  -6    1.94    0.61
  -2 -13   6    7.45    1.07
  -2 -13  -6    6.88    1.06
   2 -13  -6    8.09    1.08
   2 -13   6    8.38    1.10
   2  13   7   11.98    0.62
  -2  13  -7   10.66    0.70
  -2  13   7   10.63    0.66
   2  13   7   11.40    0.77
   2 -13  -7   11.43    1.14
  -2 -13   7   11.28    1.14
  -2 -13  -7   11.92    1.16
   2 -13   7   10.26    1.09
   2  13  -7   11.67    0.68
   2  13   8    2.80    0.70
  -2  13   8    2.03    0.57
  -2  13  -8    2.35    0.63
   2  13  -8    2.96    0.66
   2  13   8    2.25    0.54
  -2 -13  -8    3.00    1.01
   2 -13  -8    2.61    1.00
   2 -13   8    3.32    0.99
  -2 -13   8    3.03    0.98
   2  13   9    3.67    0.54
  -2  13   9    3.88    0.58
  -2  13   9    3.76    0.74
   2  13   9    3.96    0.74
   2  13  -9    3.78    0.68
  -2  13  -9    1.93    0.64
   2 -13  -9    3.76    0.96
   2 -13   9    3.04    0.93
  -2 -13  -9    4.31    1.02
  -2 -13   9    2.13    0.99
  -2  13  10    0.66    0.55
   2  13  10    0.79    0.69
  -2  13  10    1.09    0.68
  -2 -13  10    2.23    0.98
   2 -13 -10    1.00    0.92
   2 -13  10    1.73    0.90
  -2 -13 -10    1.92    0.94
   2  13 -10   -0.49    0.68
  -2  13 -10    1.46    0.67
   2  13  11    1.11    0.73
  -2  13  11    1.62    0.70
  -2  13 -11    0.90    0.66
   2  13 -11    0.95    0.67
  -2 -13  11    1.39    0.91
  -2 -13 -11    0.89    0.88
   2 -13 -11    1.42    0.86
   2 -13  11    1.02    0.87
   2  13 -12    9.51    0.73
  -2  13 -12    9.55    0.74
  -2 -13 -12    6.97    0.95
  -2 -13  12    8.73    0.99
   2 -13  12    7.69    0.95
   2 -13 -12    7.81    0.97
  -2  13  12    7.69    0.79
   2  13  12    7.58    0.81
  -2  13  13    3.13    0.76
  -2  13 -13    2.85    0.67
   2  13 -13    3.20    0.70
  -2 -13  13    2.91    0.85
   2 -13  13    3.71    0.82
   2  13 -14    6.08    0.71
  -2  13 -14    5.27    0.70
  -2  13  14    4.91    0.79
   2 -13  14    4.35    1.32
   2  13 -15    5.36    0.70
  -2  13 -15    4.97    0.68
   2 -13  15    5.03    0.71
  -2 -13  15    3.79    0.73
   2 -13  15    4.33    1.33
  -2  13  15    5.38    0.82
   2  13 -16    1.21    0.67
  -2  13  16    1.45    0.78
   2  13  16    2.21    0.83
  -2 -13  16    2.29    0.71
   2 -13  16    0.25    0.66
  -2  13  17    1.80    0.78
   2  13  17    2.37    0.87
   2 -13  17    2.09    0.73
  -2 -13  17    3.33    0.74
  -2 -13  17    2.00    1.18
  -2  13  18    1.54    0.77
   2  13  18    1.96    0.86
  -2 -13  18    1.84    1.14
  -2 -13  18    5.16    0.73
   2 -13  18    6.79    0.76
  -2 -13  19   -0.39    0.70
   2 -13  19    0.57    0.72
   2  13  19    1.37    0.84
   2 -13  20    0.54    0.71
  -2 -13  20    0.56    0.70
   2  13  20   -1.03    0.81
   2 -13  21   -0.48    0.69
  -2 -13  21   -1.28    0.70
   2  13  21    0.00    0.80
  -2 -13  22    0.14    0.65
   2 -13  22    0.52    0.66
   2  13  22    1.28    0.74
  -2 -13  23   -0.95    0.63
   2 -13  23   -0.23    0.63
   2  13  23   -0.82    0.69
   2 -13  24   -0.54    0.59
  -2 -13  24   -0.19    0.58
   2  13  24    1.40    0.64
  -2 -13  25    1.03    0.55
   2 -13  25   -0.12    0.56
   2  13  25    1.65    0.58
   2 -13  26    1.12    0.49
  -2 -13  27    0.10    0.43
   2 -13  27    0.73    0.46
   2 -13  28    0.39    0.39
  -2 -13  28   -0.24    0.39
  -2  13 -29    0.45    0.25
   2 -13  29    0.04    0.31
  -2 -13  29    0.54    0.30
   2 -13  30   -0.26    0.23
  -2 -13  30    0.28    0.22
   2 -14   0    1.34    1.12
  -2 -14   0    1.20    1.06
  -2  14   0    1.85    0.69
   2  14   0    1.80    0.65
   2 -14  -1    1.61    1.10
  -2 -14  -1    2.18    1.07
   2  14   1    1.91    0.65
  -2  14   1    2.83    0.67
  -2  14   2   13.50    0.76
  -2  14  -2   12.59    0.76
   2  14   2   14.20    0.73
   2 -14  -2   13.42    1.32
  -2 -14  -2   13.17    1.28
   2  14   3    0.73    0.66
  -2  14  -3    0.48    0.68
   2  14  -3    0.85    0.66
  -2  14   3    1.15    0.64
   2  14   3    0.87    0.62
   2 -14   3    0.51    1.05
   2 -14  -3    0.45    1.08
  -2 -14   3   -0.38    1.06
  -2 -14  -3    1.61    1.06
  -2  14  -4   10.18    0.77
   2  14   4    8.81    0.70
  -2  14   4    9.76    0.73
   2  14  -4    9.76    0.72
  -2 -14  -4   10.02    1.22
   2 -14   4   10.45    1.24
   2 -14  -4   11.14    1.25
  -2 -14   4   10.11    1.21
   2  14   4   10.41    0.79
   2  14   5    0.12    0.68
  -2 -14  -5    1.43    1.06
   2 -14   5    0.53    1.05
   2 -14  -5    0.02    1.04
  -2 -14   5    0.09    1.03
   2  14   5   -0.53    0.64
  -2  14   5    0.29    0.66
   2  14  -5    0.64    0.67
  -2  14  -5    0.10    0.69
   2  14   6    0.95    0.73
   2 -14  -6    0.68    1.03
   2 -14   6    2.52    1.03
  -2 -14   6    1.29    1.06
  -2 -14  -6    0.43    1.03
   2  14  -6    0.96    0.67
  -2  14   6    2.21    0.66
  -2  14  -6    0.41    0.71
   2  14   6    2.39    0.63
   2  14   7    1.35    0.75
  -2 -14  -7    0.31    1.05
   2 -14  -7    0.14    1.01
  -2 -14   7    0.12    1.01
   2 -14   7   -1.44    1.03
   2  14  -7    1.22    0.70
  -2  14   7   -0.31    0.64
  -2  14  -7    0.44    0.71
   2  14   7    0.28    0.61
   2  14   8    1.07    0.77
   2  14  -8    2.33    0.71
  -2  14   8    2.32    0.64
  -2  14  -8    2.04    0.70
   2  14   8    1.76    0.60
   2 -14  -8    2.04    1.04
   2 -14   8    1.03    0.98
  -2 -14  -8    2.49    1.09
  -2 -14   8    1.12    1.01
   2  14   9    3.51    0.60
   2  14   9    2.13    0.78
  -2  14   9    2.78    0.64
   2  14  -9    2.93    0.72
  -2  14  -9    2.26    0.72
  -2 -14  -9    3.38    1.03
   2 -14  -9    3.13    1.04
   2 -14   9    2.41    0.99
  -2 -14   9    3.00    1.02
  -2  14  10    0.65    0.61
  -2  14 -10    3.22    0.73
   2  14  10    0.83    0.81
   2  14  10    1.18    0.56
   2  14 -10    1.87    0.72
  -2 -14  10    1.01    0.97
  -2 -14 -10   -0.82    1.00
   2 -14 -10   -0.36    0.94
   2 -14  10    0.60    0.93
  -2  14  11    0.11    0.58
   2  14  11   -0.44    0.83
  -2 -14  11    0.31    0.90
  -2 -14 -11   -0.06    0.93
   2 -14 -11    1.24    0.95
   2 -14  11    0.29    0.89
   2  14 -11    1.26    0.73
  -2  14 -11    0.55    0.72
   2  14  12    3.04    0.84
   2  14 -12    1.64    0.75
  -2  14 -12    1.09    0.74
  -2 -14 -12   -0.15    0.90
  -2 -14  12    1.47    0.88
   2 -14 -12    1.14    0.89
   2 -14  12    0.95    0.86
   2  14 -13    5.18    0.77
   2  14  13    4.64    0.91
  -2  14 -13    4.18    0.73
   2 -14  13    5.02    0.87
  -2 -14  13    4.99    0.88
   2  14 -14   20.07    0.87
  -2  14 -14   18.42    0.83
   2 -14  15    2.37    1.26
  -2  14 -15    2.15    0.69
   2  14 -15    1.58    0.70
   2 -14  15    1.42    0.74
  -2 -14  15    2.75    0.71
   2 -14  16    4.97    1.31
   2  14 -16    4.24    0.70
   2 -14  16    6.23    0.77
  -2 -14  16    6.07    0.74
   2 -14  17    1.87    0.74
  -2 -14  17    0.12    0.70
   2  14  17    1.91    0.90
  -2 -14  18    2.32    0.71
   2 -14  18    2.33    0.73
   2  14  18    2.84    0.86
   2 -14  19    0.15    0.69
  -2 -14  19    0.65    0.70
   2  14  19    1.75    0.83
  -2 -14  20    3.20    0.69
   2 -14  20    2.23    0.67
   2  14  20    2.60    0.81
  -2 -14  21   -0.96    0.64
   2 -14  21    0.26    0.63
   2  14  21   -0.22    0.77
   2 -14  22   -0.73    0.61
  -2 -14  22   -0.48    0.61
   2 -14  23   -0.25    0.58
  -2 -14  23    0.33    0.58
   2  14  23    1.72    0.66
  -2 -14  24   -0.04    0.54
   2 -14  24    1.38    0.54
  -2 -14  25    3.89    0.50
   2 -14  25    3.70    0.51
   2 -14  26    1.48    0.46
  -2 -14  26    1.51    0.45
  -2 -14  27    0.27    0.36
   2 -14  27   -0.26    0.36
  -2 -14  28    0.47    0.30
   2 -14  28   -0.02    0.31
   2 -14  29   -0.01    0.21
  -2 -14  29    0.14    0.20
   2 -15   0    3.77    1.18
   2  15   0    5.82    0.76
  -2  15   0    5.96    0.79
  -2 -15  -1    1.45    1.12
   2 -15  -1    1.41    1.13
   2  15  -1    2.34    0.74
  -2  15   1    1.92    0.74
   2  15   1    2.28    0.74
  -2 -15  -2    2.04    1.16
   2 -15  -2    2.47    1.19
  -2  15  -2    1.88    0.74
  -2  15   2    2.66    0.75
   2  15   2    1.63    0.72
   2 -15  -3    2.17    1.15
  -2 -15  -3    3.06    1.16
   2 -15   3    4.56    1.18
  -2 -15   3    3.88    1.16
  -2  15   3    3.33    0.75
  -2  15  -3    4.23    0.77
   2  15  -3    3.82    0.75
   2  15   3    3.80    0.73
  -2 -15   4    0.56    1.08
   2 -15  -4    0.03    1.12
  -2 -15  -4   -0.98    1.13
   2 -15   4   -0.03    1.10
  -2  15   4    0.78    0.73
  -2  15  -4    0.68    0.76
   2  15  -4    0.54    0.74
   2  15   4    1.17    0.72
   2 -15  -5    1.69    1.11
   2 -15   5    1.13    1.09
  -2 -15   5    2.13    1.11
  -2 -15  -5    1.94    1.12
   2  15  -5    2.14    0.76
  -2  15   5    1.65    0.73
   2  15   5    1.21    0.71
  -2  15  -5    2.34    0.77
   2  15   6    1.50    0.83
   2 -15  -6    1.85    1.11
   2 -15   6    2.23    1.12
  -2 -15   6    1.90    1.09
  -2 -15  -6    1.32    1.09
   2  15  -6    1.28    0.76
  -2  15   6    1.90    0.73
  -2  15  -6    1.57    0.78
   2  15   6    1.91    0.71
   2  15   7    0.15    0.79
  -2  15  -7   -1.10    0.76
   2  15  -7    1.79    0.77
   2  15   7    0.87    0.67
  -2  15   7    0.54    0.71
  -2 -15  -7   -0.12    1.06
   2 -15  -7    0.21    1.08
   2 -15   7    0.21    1.05
  -2 -15   7   -0.02    1.06
   2  15  -8   -1.33    0.80
  -2  15  -8    0.32    0.77
  -2  15   8    0.91    0.70
   2  15   8    0.49    0.63
  -2 -15   8   -0.84    1.02
  -2 -15  -8   -0.13    1.04
   2 -15  -8    0.39    1.04
   2 -15   8   -0.95    1.05
  -2  15   9    0.86    0.68
   2  15   9    2.23    0.88
   2  15  -9    0.27    0.78
  -2  15  -9    2.01    0.80
   2  15   9    1.57    0.63
   2 -15  -9    0.81    1.01
  -2 -15   9    1.23    1.04
  -2 -15  -9    1.23    1.05
   2 -15   9    2.16    1.04
  -2  15  10    0.64    0.66
   2  15  10    1.00    0.86
   2  15 -10    1.23    0.80
  -2  15 -10    0.46    0.77
   2  15  10    1.46    0.61
   2 -15  10    0.64    0.94
  -2 -15  10    1.12    0.97
   2 -15 -10    2.05    1.01
  -2 -15 -10    1.69    0.98
  -2  15  11    0.46    0.61
  -2  15 -11   -0.33    0.80
   2  15 -11    0.47    0.78
   2  15  11    1.03    0.87
   2 -15 -11   -0.36    0.87
   2 -15  11   -0.32    0.89
  -2 -15 -11   -0.71    0.91
  -2 -15  11   -0.60    0.90
   2  15 -12    1.80    0.78
  -2  15 -12    1.75    0.78
   2  15  12    1.49    0.90
  -2 -15  12    1.57    0.84
   2 -15  12    2.11    0.86
  -2  15 -13    2.72    0.75
   2  15 -13    3.16    0.79
   2 -15  13    3.18    1.27
   2  15  13    3.38    0.91
   2 -15  14   -0.61    1.25
  -2  15 -14    1.02    0.73
   2  15 -14    0.08    0.75
   2 -15  14    1.01    0.75
  -2 -15  14    1.26    0.74
   2  15 -15    3.37    0.76
  -2  15 -15    1.00    0.72
  -2 -15  15   -0.15    0.74
   2 -15  15    2.33    0.76
   2  15 -16    1.35    0.72
   2 -15  16    1.67    0.73
  -2 -15  16    0.41    0.71
  -2  15 -16    0.66    0.68
   2 -15  17    1.81    0.70
  -2 -15  17    1.30    0.68
   2  15 -17    0.55    0.65
   2 -15  18    0.55    0.68
  -2 -15  18    0.45    0.67
   2  15  18   -0.70    0.84
  -2 -15  19    1.37    0.66
   2  15  19    1.77    0.81
   2 -15  20   -0.64    0.62
  -2 -15  20   -0.96    0.61
   2  15  20    0.26    0.76
  -2 -15  21   -0.08    0.58
   2 -15  21   -0.25    0.60
   2  15  21    1.61    0.72
   2 -15  22   -0.83    0.56
  -2 -15  22    0.49    0.56
  -2 -15  23   -0.59    0.52
   2 -15  23    1.00    0.52
  -2 -15  24    0.27    0.45
   2 -15  24    0.60    0.47
   2 -15  25    0.74    0.42
  -2 -15  25    0.48    0.42
  -2 -15  26    0.52    0.33
   2 -15  26   -0.15    0.35
  -2 -15  27   -0.09    0.26
   2 -15  27    0.09    0.27
  -2 -15  28    0.28    0.18
   2 -15  28   -0.04    0.18
  -2  16   0   19.53    0.97
   2  16   0   18.75    0.95
   2 -16   0   18.40    1.51
  -2 -16   0   18.34    1.50
  -2  16   1   10.17    0.87
   2  16   1   10.35    0.87
   2  16  -1   11.36    0.89
  -2 -16  -1   10.01    1.29
   2 -16  -1    7.56    1.28
  -2  16   2    4.29    0.84
   2  16   2    4.26    0.80
   2 -16  -2    2.21    1.23
  -2 -16  -2    1.63    1.15
  -2  16  -3    4.08    0.85
  -2  16   3    2.78    0.80
   2  16   3    2.92    0.81
   2 -16  -3    2.65    1.19
   2 -16   3    1.90    1.21
  -2 -16   3    3.30    1.21
  -2 -16  -3    1.72    1.18
   2  16  -4    5.69    0.86
  -2  16   4    4.71    0.82
  -2  16  -4    6.96    0.87
   2  16   4    5.83    0.82
  -2 -16   4    5.41    1.22
  -2 -16  -4    4.76    1.23
   2 -16  -4    6.58    1.27
   2 -16   4    5.52    1.25
  -2  16  -5    4.12    0.84
   2  16   5    3.66    0.78
  -2  16   5    2.89    0.79
   2  16  -5    3.48    0.86
  -2 -16   5    1.94    1.15
   2 -16   5    2.57    1.17
   2 -16  -5    4.05    1.19
  -2 -16  -5    2.59    1.17
  -2  16  -6    0.11    0.82
  -2  16   6   -0.66    0.77
   2  16  -6   -0.67    0.84
   2  16   6    0.99    0.73
  -2 -16   6    0.24    1.09
  -2 -16  -6    1.01    1.12
   2 -16  -6    0.41    1.12
   2 -16   6   -0.61    1.14
  -2  16  -7    2.51    0.85
   2  16   7    1.27    0.73
   2  16  -7    0.40    0.83
  -2  16   7    2.12    0.77
  -2 -16   7    1.00    1.06
   2 -16   7    2.36    1.09
   2 -16  -7    1.31    1.09
  -2 -16  -7    1.70    1.11
  -2  16  -8    5.96    0.86
  -2  16   8    7.83    0.78
   2  16  -8    6.63    0.86
   2  16   8    5.98    0.71
  -2 -16   8    5.42    1.12
   2 -16   8    5.82    1.13
   2 -16  -8    6.59    1.14
  -2 -16  -8    6.17    1.15
   2  16  -9    3.49    0.85
   2  16   9    2.58    0.68
  -2  16  -9    1.76    0.82
  -2  16   9    2.60    0.71
  -2 -16   9    3.15    1.02
  -2 -16  -9    2.75    1.04
   2 -16  -9    1.83    1.02
   2 -16   9    4.14    1.04
  -2  16  10    0.24    0.67
   2 -16  10    1.32    0.93
  -2 -16  10    0.80    0.93
  -2 -16 -10    0.28    0.95
   2 -16 -10    0.57    0.93
  -2  16 -10    2.06    0.85
   2  16 -10    1.50    0.83
   2  16  10    0.74    0.62
   2  16  10    1.10    0.91
  -2  16 -11    0.85    0.80
   2  16 -11    1.17    0.82
   2  16  11    2.04    0.91
   2  16  12   11.14    1.00
   2  16 -12    9.73    0.87
  -2  16 -12    7.78    0.83
   2  16  13    5.74    0.96
  -2  16 -13    5.07    0.82
   2  16 -13    6.34    0.83
   2  16  14    2.55    0.90
  -2  16 -14    4.62    0.78
  -2 -16  14    3.95    0.75
   2 -16  14    3.20    0.74
   2  16 -14    3.36    0.79
  -2  16 -15    0.39    0.70
   2 -16  15    0.09    0.72
  -2 -16  15   -1.17    0.70
   2  16 -15    0.52    0.72
  -2  16 -16   -0.02    0.66
   2 -16  16    1.16    0.71
   2  16 -16    0.80    0.68
  -2 -16  17    2.31    0.64
   2 -16  17    3.13    0.68
   2  16 -17    2.61    0.62
   2 -16  18   -0.07    0.64
  -2 -16  18    0.60    0.61
   2 -16  19   -0.99    0.62
  -2 -16  20   -0.75    0.57
   2 -16  20   -0.87    0.58
   2 -16  21    0.98    0.54
  -2 -16  21    0.53    0.53
  -2 -16  22    0.01    0.48
   2 -16  22    0.19    0.49
  -2 -16  23   -0.60    0.44
   2 -16  23   -0.30    0.44
  -2 -16  24    2.99    0.40
   2 -16  24    1.87    0.39
   2 -16  25    1.16    0.34
  -2 -16  25    1.80    0.34
   2 -16  26    0.49    0.24
  -2 -16  26    0.51    0.24
   2 -17   0    6.00    1.31
  -2 -17   0    4.84    1.26
  -2  17   0    5.70    0.90
   2  17   0    5.50    0.91
  -2  17   1    1.82    0.86
   2  17   1    0.83    0.85
   2  17  -1    0.67    0.88
  -2 -17  -1   -0.28    1.19
   2 -17  -1    0.67    1.21
  -2  17   2    2.78    0.89
   2  17   2    2.33    0.86
  -2 -17  -2    1.69    1.20
   2 -17  -2    3.20    1.29
   2  17   3   -0.49    0.83
  -2  17  -3    0.39    0.85
  -2  17   3   -0.08    0.87
   2 -17   3    1.07    1.15
   2 -17  -3    0.40    1.21
  -2 -17  -3    0.59    1.15
  -2 -17   3    0.91    1.14
  -2  17  -4   -0.20    0.86
  -2  17   4   -0.45    0.82
   2  17   4    1.65    0.82
   2 -17   4    2.02    1.18
  -2 -17  -4    0.91    1.13
   2 -17  -4   -0.22    1.17
  -2 -17   4    0.45    1.10
   2  17  -5   -0.56    0.87
  -2  17   5   -0.61    0.83
   2  17   5   -0.38    0.78
  -2  17  -5    2.18    0.87
  -2 -17   5   -0.25    1.08
  -2 -17  -5   -0.29    1.11
   2 -17  -5   -0.20    1.09
   2 -17   5    0.02    1.10
  -2  17  -6   -0.15    0.85
   2  17   6    0.75    0.76
   2  17  -6    1.37    0.88
   2 -17   6    0.24    1.11
  -2 -17   6    1.38    1.10
  -2 -17  -6    0.70    1.08
   2 -17  -6    1.73    1.11
  -2  17   6    1.57    0.81
  -2  17   7   -0.32    0.76
   2  17   7   -0.50    0.75
  -2  17   8   -0.36    0.75
   2  17   8    0.04    0.69
   2  17  -8   -0.82    0.87
  -2  17   9    1.62    0.72
  -2  17  -9    2.41    0.86
   2  17   9    0.96    0.68
   2  17  -9    2.13    0.86
   2  17  10    0.89    0.62
  -2  17 -10    0.26    0.85
   2  17 -10    1.70    0.84
  -2  17 -11    1.42    0.83
   2  17 -11    1.89    0.85
  -2  17 -12    2.28    0.80
   2  17 -12    0.48    0.82
  -2  17 -13    1.28    0.76
   2 -17  13    0.89    0.70
   2  17 -13    1.27    0.77
  -2  17 -14   -0.48    0.72
   2 -17  14    1.23    0.70
   2  17 -14    1.38    0.74
  -2  17 -15    0.55    0.65
   2 -17  15    1.15    0.67
   2  17 -15    1.18    0.68
  -2  17 -16    0.81    0.59
  -2 -17  16   -0.31    0.61
   2 -17  16    0.32    0.63
   2  17 -16   -0.08    0.63
   2 -17  17    0.78    0.61
  -2 -17  17   -0.61    0.57
   2  17 -17    0.45    0.56
  -2 -17  18    0.40    0.56
   2 -17  18    0.25    0.56
   2 -17  19    1.04    0.54
  -2 -17  19    0.38    0.54
   2 -17  20    0.50    0.50
  -2 -17  20   -0.70    0.48
   2 -17  21   -0.65    0.47
   2 -17  22    0.46    0.40
  -2 -17  23    0.29    0.32
   2 -17  23    0.07    0.36
  -2 -17  24    0.37    0.28
   2 -17  24   -0.01    0.27
  -2 -17  25   -0.11    0.18
   2 -17  25    0.09    0.18
   2  18   0    9.54    0.93
  -2  18   0    8.82    0.96
   2  18  -1    5.91    0.92
  -2  18   1    6.35    0.93
   2  18   1    4.93    0.89
   2  18   2    8.14    0.89
  -2  18   2    5.68    0.88
  -2  18  -3    0.42    0.87
  -2  18   3    1.46    0.84
   2  18   3    1.50    0.85
  -2  18   4    0.53    0.83
   2  18   4    0.87    0.80
  -2  18  -4    1.79    0.86
   2  18  -4   -0.36    0.87
  -2  18   5   -0.89    0.80
   2  18   5   -0.94    0.77
   2  18  -5   -1.57    0.88
  -2  18   6    1.59    0.78
   2  18   6   -0.73    0.76
   2  18  -6    0.70    0.86
  -2  18  -6    0.42    0.86
  -2  18   7    1.72    0.77
   2  18   7    1.40    0.73
   2  18  -7   -0.58    0.86
  -2  18   8    1.00    0.72
  -2  18  -8    2.35    0.85
   2  18   8    0.49    0.69
   2  18  -8    0.42    0.86
  -2  18  -9   -0.85    0.83
   2  18  -9   -0.41    0.85
   2  18   9    0.53    0.63
   2  18 -10   12.04    0.90
  -2  18 -10   11.22    0.90
  -2  18 -11    1.72    0.77
   2  18 -11    0.07    0.79
  -2  18 -12    4.74    0.78
   2 -18  12    6.10    0.70
   2  18 -12    4.95    0.78
  -2  18 -13    2.87    0.70
   2 -18  13    3.34    0.66
   2  18 -13    1.91    0.72
  -2  18 -14    0.44    0.64
   2 -18  14   -0.77    0.64
   2  18 -14   -0.40    0.67
  -2 -18  15    0.13    0.58
   2 -18  15    1.06    0.60
   2  18 -15    0.40    0.61
   2  18 -16    0.65    0.55
  -2 -18  16   -0.89    0.55
   2  18 -17    0.52    0.46
  -2 -18  17   -0.78    0.52
   2 -18  17   -0.04    0.53
   2 -18  18    0.72    0.49
  -2 -18  18    0.78    0.48
   2 -18  19    0.17    0.46
   2 -18  20   -0.07    0.39
   2 -18  21    0.20    0.34
  -2 -18  21    0.32    0.36
  -2 -18  22    1.47    0.29
   2 -18  22    1.35    0.30
  -2 -18  23    0.23    0.20
   2 -18  23    0.12    0.20
   2  19   0    6.07    0.87
  -2  19   0    2.20    0.82
   2  19   1    0.24    0.82
   2  19  -1    1.84    0.85
  -2  19   1    1.31    0.84
   2  19   2    1.90    0.82
  -2  19   2    1.99    0.82
   2  19   3    2.87    0.82
  -2  19   3    1.76    0.82
   2  19   4   10.25    0.83
  -2  19   4    8.89    0.85
  -2  19  -4    9.01    0.89
   2  19  -5    4.31    0.86
   2  19   5    3.57    0.75
  -2  19   5    2.42    0.77
  -2  19  -5    2.03    0.84
   2  19   6   -0.26    0.71
   2  19  -6    0.51    0.83
  -2  19  -6    0.47    0.84
  -2  19   6   -0.45    0.74
   2  19  -7    0.40    0.82
   2  19   7    0.12    0.68
  -2  19  -7   -0.82    0.82
  -2  19  -8    8.92    0.84
   2  19  -8   10.11    0.86
   2  19   8    8.59    0.68
   2  19  -9    1.36    0.79
  -2  19  -9    1.58    0.76
   2  19 -10    4.50    0.77
  -2  19 -10    3.07    0.75
   2  19 -11    1.17    0.72
   2 -19  11   -0.63    0.62
   2  19 -12    1.62    0.68
   2 -19  12    1.94    0.60
  -2  19 -12    2.26    0.68
   2  19 -13   -0.04    0.64
  -2 -19  13    0.36    0.55
   2 -19  13    2.27    0.58
  -2  19 -13    0.84    0.61
   2  19 -14   -0.13    0.58
   2 -19  14   -0.77    0.54
   2 -19  15   -0.57    0.51
   2  19 -15    0.38    0.50
   2 -19  16    1.82    0.48
  -2 -19  16    0.32    0.47
   2  19 -16    1.51    0.43
   2 -19  17    0.76    0.44
  -2 -19  17    0.73    0.42
   2 -19  18    0.00    0.40
  -2 -19  18    0.26    0.37
   2 -19  19    0.82    0.34
  -2 -19  19    0.36    0.33
   2 -19  20    0.72    0.29
  -2 -19  20    0.78    0.27
  -2 -19  21    0.33    0.20
   2 -19  21    0.31    0.20
   2  20   0    4.53    0.77
  -2  20   0    5.84    0.81
   2  20   1    0.77    0.73
  -2  20   1   -0.74    0.78
  -2  20   2    4.48    0.76
   2  20   2    7.51    0.78
   2  20   3    1.47    0.72
  -2  20   3    2.04    0.75
  -2  20  -3    3.58    0.78
   2  20  -4   -0.28    0.76
   2  20   4    0.89    0.70
  -2  20   4   -0.24    0.70
  -2  20  -4   -0.33    0.75
   2  20  -5    2.28    0.76
  -2  20  -5    1.34    0.77
   2  20   5    0.74    0.66
   2  20  -6    0.66    0.75
  -2  20  -6    0.38    0.75
   2  20   6   -0.20    0.62
   2  20  -7    3.35    0.74
   2  20   7    2.12    0.61
  -2  20  -7    1.91    0.74
   2  20  -8    0.20    0.72
  -2  20  -8    1.41    0.71
   2  20  -9   -0.11    0.69
  -2  20  -9    2.62    0.68
   2  20 -10    3.19    0.67
   2 -20  10    4.40    0.58
  -2  20 -10    4.12    0.66
   2  20 -11    0.05    0.61
   2 -20  11    1.67    0.52
  -2 -20  11    0.28    0.52
   2 -20  12    0.51    0.49
  -2 -20  12    0.79    0.48
   2  20 -12    0.50    0.56
  -2 -20  13   -0.83    0.46
   2 -20  13   -0.25    0.46
   2  20 -13    0.70    0.53
   2 -20  14   -0.15    0.44
  -2 -20  14    0.55    0.42
   2  20 -14    0.59    0.46
   2 -20  15   -0.46    0.39
  -2 -20  15    0.86    0.40
   2  20 -15   -0.05    0.36
  -2 -20  16   -0.16    0.36
   2 -20  16    0.26    0.34
   2 -20  17   -0.01    0.31
  -2 -20  17    0.49    0.29
   2 -20  18    0.14    0.24
  -2 -20  18    0.04    0.24
  -2 -20  19    0.05    0.17
   2  21   0    3.21    0.67
  -2  21   0    3.92    0.68
   2  21  -1    1.00    0.68
   2  21   1    1.95    0.65
  -2  21  -1   -0.14    0.68
   2  21   2   -1.00    0.63
   2  21   3    0.03    0.60
  -2  21  -4    6.25    0.70
   2  21   4    7.98    0.63
   2  21  -5    0.02    0.65
   2  21   5    1.89    0.56
  -2  21  -5    1.47    0.64
   2  21   6   -0.43    0.51
  -2  21  -6    1.27    0.64
   2  21  -7    0.64    0.62
  -2  21  -7    0.38    0.62
   2  21  -8    3.32    0.62
  -2 -21   8    1.72    0.49
   2 -21   8    2.35    0.49
   2 -21   9   -0.16    0.46
  -2 -21   9    0.16    0.45
   2  21  -9   -0.72    0.56
   2 -21  10    1.05    0.44
  -2 -21  10    0.56    0.42
   2 -21  11    0.23    0.40
  -2 -21  11    1.42    0.39
   2  21 -11    0.99    0.48
  -2  21  11    0.40    0.38
   2 -21  12    1.02    0.38
  -2 -21  12    0.60    0.35
   2  21 -12    0.70    0.43
  -2 -21  13    0.46    0.34
   2 -21  13    0.40    0.33
  -2 -21  14    0.42    0.29
   2 -21  14    0.24    0.28
  -2 -21  15   -0.06    0.24
   2 -21  15   -0.28    0.24
  -2 -21  16    0.48    0.18
   2 -21  16    0.63    0.18
   2  22   0    0.45    0.52
   2  22  -1    0.15    0.51
   2  22   1    0.62    0.50
   2  22   2    0.89    0.48
   2  22  -2   -0.29    0.54
   2  22   3   -0.45    0.45
  -2 -22   5    0.09    0.39
   2 -22   5    0.75    0.40
   2  22  -5    1.45    0.52
   2 -22   6    0.80    0.37
  -2 -22   6    0.16    0.39
   2  22  -6    0.41    0.50
  -2 -22   7   -0.40    0.37
   2 -22   7    0.51    0.36
   2  22  -7    0.22    0.48
   2 -22   8    0.33    0.33
  -2 -22   8    0.85    0.35
  -2  22   8    0.16    0.35
  -2 -22   9    0.32    0.30
   2 -22   9   -0.07    0.31
  -2  22   9    0.09    0.31
   2  22  -9    0.08    0.40
  -2 -22  10    0.17    0.27
   2 -22  10    0.27    0.27
  -2  22  10    0.21    0.24
  -2 -22  11    0.06    0.23
   2 -22  11    0.22    0.24
  -2 -22  12    0.02    0.19
   2 -22  12    0.06    0.19
   2 -23   1   -0.04    0.25
   2 -23   2    0.30    0.25
  -2 -23   2   -0.06    0.26
   2 -23   3    0.31    0.24
  -2 -23   3    0.16    0.24
  -2  23  -3    0.22    0.25
  -2 -23   4   -0.18    0.24
   2 -23   4   -0.04    0.22
  -2  23  -4   -0.19    0.22
   2 -23   5    0.08    0.20
  -2 -23   5    0.02    0.21
  -2  23   5    0.35    0.25
  -2 -23   6    0.13    0.19
   2 -23   6    0.17    0.18
  -2  23   6   -0.32    0.22
   3   0   0    2.56    0.24
   3   0   1    0.21    0.20
   3   0  -1    0.33    0.19
   3   0   2   71.48    0.84
   3   0  -2   71.50    0.74
   3   0   3   -0.07    0.25
  -3   0   5    0.06    0.22
  -3   0   6  584.09    4.31
  -3   0   6  594.37    4.46
   3   0   7    0.34    0.36
  -3   0   7    0.36    0.25
  -3   0   7    0.28    0.19
  -3   0   8   15.58    0.39
  -3   0   9    0.19    0.25
  -3   0 -10    3.96    0.44
  -3   0  10    3.94    0.32
  -3   0  11   -0.06    0.31
  -3   0 -11   -0.08    0.40
   3   0  12   26.27    0.93
  -3   0  12   26.62    0.66
  -3   0 -12   25.24    0.71
   3   0  13    0.41    0.61
   3   0  13   -0.02    0.52
  -3   0  13   -0.21    0.37
  -3   0  13   -0.08    0.23
   3   0  13   -0.08    0.27
  -3   0 -13    0.14    0.41
   3   0  14   41.85    1.08
  -3   0  14   40.80    0.61
   3   0  14   42.34    1.24
  -3   0  14   42.86    0.90
   3   0  14   40.79    0.61
   3   0  15    0.29    0.72
  -3   0  15   -0.29    0.45
   3   0  15   -0.35    0.62
   3   0  15   -0.01    0.32
  -3   0  15   -0.13    0.30
   3   0  16    6.61    0.71
  -3   0  16    6.24    0.57
   3   0  16    6.24    0.86
  -3   0  16    5.99    0.38
   3   0  16    6.64    0.40
  -3   0  17    0.08    0.34
   3   0  17    0.05    0.63
   3   0  17    0.29    0.78
  -3   0  17    0.20    0.49
   3   0  17    0.13    0.37
   3   0  18   31.87    1.15
  -3   0  18   33.54    0.69
  -3   0  18   33.74    0.98
   3   0  18   33.32    1.37
   3   0  18   33.74    0.68
   3   0  19    0.14    0.45
   3   0  19    0.11    0.67
   3   0  19   -0.26    0.93
  -3   0  19    0.11    0.43
   3   0  20    0.68    0.51
  -3   0  20    0.16    0.52
   3   0  20    0.10    0.69
  -3   0  20    0.29    0.44
  -3   0  21    0.16    0.49
  -3   0  21   -0.06    0.53
   3   0  21   -0.11    0.53
  -3   0  22    0.11    0.51
  -3   0  22    0.84    0.63
   3   0  22    0.02    0.58
  -3   0  23   -0.26    0.67
   3   0  23   -0.15    0.64
  -3   0  24    0.81    0.59
   3   0  24    0.90    0.67
  -3   0  24    0.21    0.68
  -3   0  25    0.45    0.56
  -3   0  25   -0.43    0.73
   3   0  25   -0.48    0.71
  -3   0  26    3.24    0.64
  -3   0  26    1.46    0.76
   3   0  26    1.14    0.75
  -3   0  27    0.89    0.59
  -3   0  27    0.35    0.63
  -3   0  27    0.42    0.72
   3   0  27    0.00    0.72
  -3   0  28    0.16    0.61
   3   0  28    0.54    0.81
  -3   0  28   -0.44    0.62
  -3   0  28    0.20    0.76
   3   0  28    0.23    0.75
  -3   0  29    0.58    0.56
   3   0  29   -0.08    0.54
   3   0  29   -0.19    0.78
  -3   0  29    0.52    0.58
   3   0  29    0.64    0.71
  -3   0  29   -1.38    0.73
   3   0  30    1.77    0.50
  -3   0  30    1.13    0.53
   3   0  30    2.41    0.77
  -3   0  30    1.67    0.69
   3   0  30    1.92    0.67
  -3   0  31   -0.15    0.49
   3   0  31    0.48    0.69
   3   0  32   -0.22    0.46
  -3   0  32   -0.18    0.48
   3   0  32   -0.43    0.48
   3   0  32    0.14    0.66
   3   0  33   -0.02    0.38
   3   0  33   -0.24    0.58
   3   0  34   -0.04    0.32
   3   0  35    0.07    0.35
   3   1   0    3.06    0.27
   3  -1   0    3.33    0.19
  -3  -1   0    3.11    0.28
  -3  -1  -1    1.66    0.26
   3   1   1    2.35    0.28
   3  -1   1    1.71    0.20
   3  -1  -1    2.27    0.14
  -3  -1  -2  518.14    4.04
   3  -1   2  522.45    3.98
  -3  -1   3   43.88    0.66
  -3  -1  -3   41.76    0.65
   3  -1   3   43.75    0.66
  -3  -1  -4    5.87    0.34
  -3  -1   4    5.22    0.32
   3  -1  -4    5.79    0.16
  -3  -1   4    5.59    0.32
  -3  -1  -5  107.95    1.17
  -3  -1   5  107.88    1.16
  -3  -1   5  109.78    1.18
  -3   1   5  111.04    1.02
  -3  -1   6  300.45    2.51
  -3  -1  -6  294.20    2.51
  -3   1   6  298.20    2.30
  -3  -1   6  302.45    2.56
  -3   1   6  303.96    2.35
  -3   1   7   88.83    0.84
   3   1   7   88.15    1.22
  -3  -1   7   91.77    1.09
   3  -1   7   88.91    1.23
  -3   1   7   89.17    0.77
  -3   1  -7   87.99    1.21
  -3   1   8    7.93    0.28
   3  -1   8    8.14    0.50
   3   1   8    7.06    0.51
  -3   1  -8    8.50    0.48
  -3   1   9   13.02    0.37
   3   1   9   13.56    0.61
  -3  -1   9   12.81    0.45
  -3   1  -9   13.49    0.56
   3   1  10   48.26    0.99
  -3  -1  10   45.59    0.79
  -3   1 -10   45.88    0.89
  -3   1  11  108.39    1.24
   3   1  11  105.40    1.65
  -3  -1  11  105.73    1.34
   3   1  11  107.11    1.55
  -3   1 -11  104.60    1.39
  -3  -1  12    0.25    0.38
   3   1  12    0.30    0.59
  -3   1  12    0.19    0.32
   3   1  12    0.20    0.51
  -3  -1 -12    0.53    0.41
  -3   1 -12    0.38    0.42
   3   1  13    5.47    0.62
  -3  -1  13    7.90    0.53
   3  -1  13    8.67    0.72
  -3  -1  13    9.26    0.32
   3   1  13    5.84    0.71
  -3   1  13    6.88    0.44
   3  -1  13    8.11    0.33
  -3  -1  14  179.04    2.10
   3   1  14  179.29    2.53
  -3  -1  14  181.70    1.61
   3  -1  14  176.90    2.46
   3  -1  14  180.67    1.60
  -3  -1 -14  182.94    1.96
   3   1  15    7.25    0.68
   3  -1  15    8.20    0.38
   3   1  15    8.91    0.84
   3  -1  15    7.94    0.81
  -3  -1  15    7.64    0.60
  -3  -1  15    8.76    0.37
   3  -1  16    2.19    0.70
   3   1  16    2.13    0.64
   3  -1  16    2.07    0.78
  -3  -1  16    2.52    0.56
   3   1  16    2.51    0.77
  -3  -1  16    1.58    0.32
   3  -1  16    2.42    0.36
  -3   1 -17    1.53    0.55
  -3  -1  17    1.17    0.36
   3  -1  17    1.00    0.82
   3  -1  17    0.72    0.69
   3   1  17    0.75    0.63
  -3  -1  17    1.15    0.56
   3  -1  17    0.67    0.38
   3  -1  18  110.14    1.95
   3   1  18  104.46    1.84
   3  -1  18  110.56    1.24
  -3  -1  18  110.99    1.26
   3  -1  18  111.43    2.25
  -3  -1  18  111.56    1.78
   3   1  19    6.52    0.75
   3  -1  19    6.02    0.82
  -3  -1  19    8.04    0.49
  -3  -1  19    8.15    0.72
   3  -1  19    7.66    1.05
   3  -1  19    7.85    0.52
   3  -1  20    0.51    0.51
  -3   1  20    0.29    0.52
   3   1  20    0.77    0.52
  -3  -1  20    1.06    0.53
   3  -1  20    1.43    0.99
   3  -1  20    0.32    0.72
  -3  -1  20    0.80    0.46
  -3   1  21    1.40    0.58
   3  -1  21    1.48    0.56
  -3  -1  21    1.67    0.57
   3   1  21    1.21    0.55
   3  -1  21    1.41    0.73
   3  -1  21    1.65    1.04
  -3  -1  21    1.65    0.51
   3  -1  22    0.74    0.58
  -3   1  22    1.51    0.60
  -3  -1  22    2.00    0.62
   3   1  22    1.05    0.57
   3  -1  22    2.43    1.11
  -3  -1  22    1.28    0.52
  -3  -1  23    1.94    0.51
   3  -1  23    0.26    0.62
  -3   1  23    0.68    0.68
  -3  -1  23    0.43    0.64
   3   1  23    0.53    0.65
  -3  -1  24   -0.04    0.56
   3  -1  24    0.25    0.62
  -3   1  24   -0.39    0.65
   3   1  24    0.18    0.63
  -3  -1  24   -0.03    0.62
  -3  -1  25    0.77    0.55
  -3   1  25    2.12    0.65
   3  -1  25    0.82    0.71
  -3   1  25    0.63    0.74
  -3  -1  25    0.37    0.72
   3   1  25    0.99    0.73
  -3  -1  26    7.77    0.67
  -3   1  26    7.35    0.70
   3   1  26    7.93    0.91
  -3  -1  26    9.90    0.81
   3   1  26    8.69    0.81
   3  -1  26    8.26    0.78
  -3   1  26    8.98    0.82
  -3  -1  27    1.45    0.58
   3   1  27    0.51    0.85
  -3   1  27    1.12    0.63
   3  -1  27    0.90    0.76
   3   1  27    0.10    0.74
  -3   1  27    0.57    0.75
  -3  -1  27    0.34    0.75
  -3  -1  28    1.37    0.59
   3   1  28    0.68    0.81
  -3   1  28    0.23    0.58
  -3   1  28    0.06    0.72
   3  -1  28    0.48    0.72
   3   1  28    0.56    0.73
  -3  -1  28    0.27    0.73
   3   1  29    1.62    0.81
  -3  -1  29    1.23    0.60
   3  -1  29    1.26    0.81
   3   1  29    2.37    0.74
   3  -1  29    2.18    0.72
  -3  -1  29    0.36    0.71
  -3   1  29    0.42    0.73
  -3   1  29    1.05    0.58
   3  -1  29    1.57    0.56
  -3  -1  29    2.39    0.59
  -3  -1  30    6.09    0.73
   3  -1  30    5.65    0.72
  -3  -1  30    4.47    0.59
   3   1  30    5.06    0.81
   3  -1  30    5.76    0.82
   3  -1  30    3.66    0.56
  -3  -1  30    4.32    0.59
   3  -1  31   -0.09    0.64
   3   1  31   -0.16    0.71
   3   1  31    0.09    0.54
  -3  -1  31   -0.25    0.50
   3  -1  31    0.29    0.48
   3   1  32   -0.62    0.48
   3   1  32    0.68    0.66
   3  -1  32   -0.28    0.47
   3  -1  32    0.61    0.64
   3  -1  32   -0.73    0.44
  -3  -1  32    0.60    0.47
   3   1  33    0.71    0.58
   3  -1  33    0.53    0.55
   3  -1  33    0.47    0.38
   3   1  34    0.24    0.49
   3  -1  34    0.16    0.46
   3  -1  34    0.23    0.32
   3  -1  35    0.18    0.37
  -3  -2   0    2.78    0.31
  -3   2   1    9.41    0.38
   3  -2   1   10.65    0.33
  -3   2  -2  220.75    2.09
  -3   2   2  223.29    1.98
  -3  -2  -2  222.22    2.00
   3  -2   2  227.22    1.95
  -3   2   3    7.93    0.34
  -3   2  -3    8.18    0.45
  -3  -2   3    6.73    0.36
  -3  -2  -3    6.70    0.36
   3  -2   3    8.30    0.36
  -3   2   4    2.74    0.25
  -3   2  -4    2.90    0.39
  -3  -2   4    1.73    0.31
  -3  -2  -4    1.87    0.30
   3  -2   4    2.39    0.33
  -3   2   5    2.89    0.22
  -3   2  -5    3.00    0.39
  -3  -2  -5    2.45    0.32
  -3  -2   5    2.34    0.30
  -3   2   5    2.94    0.15
  -3  -2   5    2.99    0.35
  -3   2  -6   80.93    1.15
  -3  -2   6   83.65    1.00
  -3  -2  -6   85.79    1.03
   3   2   6   85.31    1.18
  -3  -2   6   86.91    1.10
  -3   2   6   81.90    0.73
   3  -2   6   83.33    1.14
  -3   2  -7   17.27    0.59
  -3  -2   7   18.30    0.48
  -3  -2  -7   17.55    0.49
   3   2   7   17.27    0.62
  -3  -2   7   18.77    0.55
   3  -2   7   17.45    0.59
  -3   2  -8    1.31    0.40
  -3  -2   8    0.78    0.28
  -3  -2  -8    0.81    0.30
   3  -2   8    1.69    0.43
   3   2   8    0.83    0.44
  -3   2  -9    8.95    0.51
  -3  -2   9   10.88    0.39
  -3  -2  -9   10.15    0.41
   3   2   9    8.75    0.56
   3  -2   9   10.60    0.60
   3   2  10  191.05    2.16
  -3   2 -10  189.18    2.04
   3   2  11    1.97    0.52
  -3  -2  11    1.47    0.41
  -3   2 -11    2.05    0.44
   3   2  12   17.83    0.76
  -3  -2  12   17.15    0.66
   3  -2  13   15.79    0.81
   3   2  13   16.82    0.77
  -3  -2  13   16.40    0.70
  -3  -2  13   17.27    0.40
  -3   2  13   17.05    0.40
   3  -2  13   16.77    0.40
   3   2  13   17.11    0.41
   3   2  14   13.12    0.74
  -3  -2  14   13.65    0.71
   3  -2  14   14.27    0.86
  -3  -2 -14   13.82    0.58
  -3  -2  14   13.50    0.40
  -3   2  14   14.25    0.40
   3  -2  14   14.91    0.41
   3   2  14   13.88    0.41
   3   2  15    2.09    0.33
   3  -2  15    1.96    0.33
  -3  -2  15    1.90    0.31
  -3   2  15    2.02    0.31
   3   2  15    1.40    0.58
  -3  -2  15    2.19    0.55
   3  -2  15    2.05    0.74
   3   2  16   11.58    0.78
  -3  -2  16   10.75    0.71
  -3   2 -16   10.64    0.71
   3  -2  16   11.02    0.96
  -3  -2  16   11.57    0.43
  -3   2  16   11.76    0.44
   3   2  16   12.60    0.46
   3  -2  16   13.09    0.45
  -3   2 -17    1.20    0.57
  -3  -2  17    1.03    0.36
  -3   2  17    0.67    0.35
  -3  -2  17    1.10    0.61
   3  -2  17    0.95    0.75
   3  -2  17    1.53    0.37
   3   2  17    1.09    0.40
   3  -2  18   67.79    1.62
   3  -2  18   71.50    1.82
  -3  -2  18   70.13    0.99
  -3   2  18   70.61    0.99
  -3  -2  18   67.80    1.47
   3   2  18   72.63    0.98
   3  -2  18   71.95    0.96
   3   2  19    1.49    0.47
   3  -2  19    1.03    0.46
   3  -2  19    1.23    0.94
   3  -2  19    0.61    0.76
  -3  -2  19    0.26    0.64
  -3  -2  19    0.16    0.43
  -3   2  19    0.93    0.44
   3  -2  20    3.66    0.55
  -3   2  20    3.64    0.56
  -3  -2  20    3.61    0.55
   3   2  20    3.82    0.55
  -3  -2  20    3.97    0.76
   3  -2  20    3.37    1.06
   3  -2  20    2.52    0.83
  -3   2  20    3.60    0.49
  -3  -2  20    4.09    0.52
   3  -2  21    0.87    0.53
  -3   2  21    0.41    0.56
  -3  -2  21    0.57    0.57
   3   2  21    0.83    0.56
   3  -2  21    0.64    0.78
   3  -2  21    0.41    1.07
  -3   2  21    0.31    0.45
  -3  -2  21    0.83    0.46
   3   2  22    0.74    0.59
  -3   2  22    1.11    0.64
  -3  -2  22    0.87    0.59
   3  -2  22    0.40    0.58
  -3  -2  22    0.81    0.53
  -3   2  22    0.86    0.53
   3  -2  22    0.71    1.12
  -3  -2  23    0.77    0.65
   3   2  23   -0.34    0.65
  -3   2  23    0.33    0.66
   3  -2  23    0.09    0.63
  -3   2  23    0.66    0.55
  -3  -2  23    0.70    0.51
  -3   2  23    0.42    0.54
   3  -2  23    0.48    1.11
  -3  -2  24   -0.18    0.57
  -3   2  24   -0.35    0.60
  -3   2  24    1.45    0.60
   3   2  24   -0.60    0.80
   3   2  24    1.40    0.65
  -3  -2  24    0.46    0.65
  -3   2  24    0.19    0.66
   3  -2  24    0.99    0.65
  -3  -2  25    0.43    0.57
  -3   2  25    0.86    0.60
   3   2  25   -0.24    0.78
  -3   2  25   -0.16    0.62
   3   2  25   -0.22    0.72
  -3   2  25    0.25    0.75
   3  -2  25    0.73    0.70
  -3  -2  25   -0.08    0.72
  -3   2  26    2.46    0.60
  -3  -2  26    2.70    0.61
  -3   2  26    2.85    0.62
   3   2  26    2.90    0.86
  -3   2  26    3.21    0.77
   3   2  26    3.19    0.72
   3  -2  26    3.46    0.75
  -3  -2  26    2.84    0.76
   3   2  27    0.39    0.82
  -3  -2  27   -0.48    0.61
  -3   2  27    0.07    0.61
  -3   2  27    0.10    0.61
   3   2  27    0.75    0.72
  -3   2  27    0.47    0.73
  -3  -2  27   -0.08    0.74
   3  -2  27   -0.32    0.75
  -3  -2  28    0.55    0.60
  -3   2  28    1.32    0.61
  -3   2  28   -0.27    0.59
   3   2  28   -0.20    0.80
  -3  -2  28    1.60    0.73
  -3   2  28    2.04    0.73
   3   2  28    1.70    0.73
   3  -2  28    2.37    0.75
  -3  -2  29    0.33    0.58
   3  -2  29    0.55    0.52
  -3   2  29    0.48    0.58
   3   2  29    0.48    0.53
   3   2  29   -1.45    0.86
  -3  -2  29   -1.15    0.70
   3  -2  29    0.29    0.72
   3  -2  30    1.88    0.78
  -3  -2  30    0.63    0.55
   3  -2  30    0.79    0.53
   3   2  30    0.97    0.53
  -3  -2  30   -0.01    0.53
  -3   2  30    1.75    0.56
   3   2  30    1.24    0.79
   3   2  30   -0.07    0.63
   3  -2  30    0.55    0.67
  -3  -2  30    2.09    0.67
   3  -2  31   -0.45    0.70
   3  -2  31    1.23    0.49
   3   2  31    0.11    0.48
  -3  -2  31    1.05    0.51
  -3   2  31    0.01    0.49
   3   2  31    0.61    0.71
   3   2  31   -0.62    0.57
  -3  -2  31    0.44    0.62
   3  -2  31    0.34    0.63
   3  -2  32    0.75    0.63
   3  -2  32    0.66    0.57
  -3  -2  32    1.11    0.57
   3   2  32    0.72    0.48
   3   2  32    1.27    0.66
  -3   2  32    0.43    0.45
   3  -2  32    0.69    0.41
   3   2  32    0.66    0.44
  -3  -2  32    0.60    0.44
   3  -2  33   -0.03    0.55
   3   2  33    0.18    0.57
   3  -2  33   -0.26    0.37
   3   2  33    0.62    0.38
   3  -2  34    0.28    0.45
   3   2  34   -0.52    0.32
   3  -2  34    0.51    0.31
   3  -2  35   -0.58    0.34
  -3  -3   0    2.33    0.33
  -3   3   1  180.12    1.74
  -3  -3  -1  181.02    1.75
  -3   3  -2 1219.92    9.01
  -3   3   2 1209.58    8.86
  -3  -3  -2 1207.19    8.90
  -3   3   3   76.25    0.90
  -3   3  -3   75.14    1.07
  -3  -3  -3   75.24    0.99
  -3  -3   3   76.44    0.99
  -3   3   4    0.48    0.24
  -3   3  -4    0.20    0.35
  -3  -3   4    0.25    0.30
  -3  -3  -4    0.32    0.31
  -3   3   5    8.33    0.29
  -3   3  -5    6.62    0.46
  -3  -3  -5    7.28    0.39
  -3  -3   5    7.78    0.40
  -3   3  -6  193.07    2.00
   3  -3   6  189.49    2.00
  -3  -3   6  184.93    1.94
  -3  -3   6  188.20    1.82
  -3  -3  -6  184.49    1.81
  -3  -3   7    8.99    0.49
   3  -3   7    8.77    0.51
  -3  -3   7    8.62    0.40
  -3  -3  -7    8.51    0.41
  -3   3  -8    0.36    0.41
  -3  -3   8    0.28    0.30
  -3  -3  -8    0.38    0.33
   3  -3   8    0.58    0.41
  -3  -3   9   54.86    0.84
  -3  -3  -9   55.72    0.87
   3  -3   9   54.79    1.09
  -3  -3 -10  166.95    1.71
   3  -3  10  164.52    2.10
  -3  -3  11   35.20    0.65
  -3  -3 -11   33.97    0.67
   3  -3  13    2.28    0.22
  -3  -3  13    2.46    0.57
  -3  -3  13    3.32    0.28
  -3   3  13    3.07    0.28
   3  -3  13    3.00    0.28
   3   3  13    2.74    0.29
  -3   3 -14    0.20    0.56
  -3  -3  14    0.56    0.54
   3  -3  14    0.52    0.69
  -3   3  14    0.66    0.28
  -3  -3  14    0.33    0.27
   3  -3  14    0.54    0.28
   3   3  14    1.34    0.31
  -3   3 -15    6.74    0.66
  -3  -3  15    6.30    0.69
   3  -3  15    6.42    0.82
  -3  -3  15    6.36    0.35
  -3   3  15    6.52    0.35
   3  -3  15    6.20    0.37
   3   3  15    6.55    0.37
  -3   3 -16    2.63    0.63
  -3  -3  16    2.42    0.65
   3  -3  16    1.72    0.82
  -3  -3  16    2.55    0.34
  -3   3  16    2.86    0.35
   3  -3  16    2.31    0.37
   3   3  16    2.82    0.37
  -3   3 -17    6.17    0.69
   3  -3  17    6.12    0.95
  -3  -3  17    6.22    0.75
   3  -3  17    6.47    0.45
   3   3  17    5.38    0.41
  -3   3  17    6.00    0.43
  -3  -3  17    5.70    0.40
  -3  -3  18  335.04    3.78
   3  -3  18  334.63    4.30
  -3  -3  18  342.90    2.91
  -3   3  18  350.55    2.91
   3   3  18  343.12    2.87
   3  -3  18  346.92    2.88
   3  -3  19   14.82    1.21
  -3  -3  19   15.10    0.57
  -3   3  19   14.99    0.56
  -3  -3  19   14.53    0.95
   3  -3  19   14.23    0.56
   3   3  19   15.18    0.60
  -3  -3  20    2.24    0.55
   3  -3  20    1.77    0.52
   3   3  20    3.15    0.65
  -3   3  20    1.90    0.56
   3   3  20    1.85    0.56
  -3  -3  20    1.57    0.48
  -3   3  20    1.91    0.46
   3  -3  20    1.81    1.03
   3  -3  20    1.39    0.85
  -3  -3  20    2.36    0.78
   3   3  21    0.29    0.66
  -3   3  21   -0.16    0.49
  -3   3  21    0.01    0.58
   3   3  21    0.23    0.56
   3  -3  21   -0.02    0.81
  -3  -3  21   -0.21    0.72
   3  -3  21    0.29    1.04
  -3   3  21   -0.26    0.49
  -3  -3  21    0.04    0.57
   3  -3  21    0.56    0.57
   3   3  22    8.73    0.69
  -3   3  22   10.23    0.72
   3  -3  22   10.13    0.68
  -3  -3  22   10.30    0.67
  -3   3  22    9.46    0.60
   3  -3  22    9.50    1.27
  -3  -3  22   10.34    0.61
  -3   3  22    9.52    0.63
   3   3  22   10.70    0.79
  -3   3  23    1.13    0.70
   3   3  23   -0.30    0.67
   3  -3  23   -0.11    0.60
  -3  -3  23    1.04    0.62
  -3   3  23    0.10    0.52
   3   3  23    1.23    0.72
  -3  -3  23    0.61    0.52
  -3   3  23    0.23    0.56
   3  -3  23   -0.94    1.12
   3   3  24   -0.40    0.69
   3  -3  24    0.04    0.65
  -3  -3  24   -0.66    0.68
  -3   3  24   -0.46    0.73
  -3   3  24   -0.29    0.59
   3   3  24    0.96    0.75
  -3  -3  24   -0.66    0.56
  -3   3  24    0.90    0.59
   3  -3  24    0.87    1.17
   3   3  25    0.30    0.82
  -3  -3  25    1.26    0.59
  -3   3  25    2.53    0.61
  -3   3  25    1.77    0.60
  -3   3  25    1.42    0.76
  -3  -3  25    0.00    0.71
   3   3  25    1.44    0.73
   3  -3  25    1.05    0.69
  -3   3  26    1.04    0.57
  -3  -3  26   -0.70    0.59
   3   3  26    1.57    0.86
  -3   3  26   -0.62    0.61
   3  -3  26    0.55    0.70
  -3  -3  26    1.68    0.74
   3   3  26    1.05    0.73
  -3   3  26    0.67    0.73
  -3  -3  27   -1.07    0.58
  -3   3  27   -0.45    0.60
  -3   3  27    0.64    0.60
   3   3  27   -0.32    0.86
  -3  -3  27    0.40    0.72
   3  -3  27   -0.98    0.71
  -3  -3  28    1.82    0.58
   3   3  28    0.49    0.55
   3  -3  28    1.71    0.55
  -3   3  28    0.65    0.58
   3   3  28    0.66    0.84
  -3   3  28    0.79    0.58
   3   3  28    0.26    0.70
   3  -3  28    1.28    0.71
  -3  -3  28    2.11    0.70
   3  -3  29   -0.35    0.50
   3   3  29    0.50    0.53
  -3   3  29    0.71    0.55
  -3  -3  29    0.52    0.57
   3   3  29    0.66    0.81
   3   3  29    0.88    0.69
   3  -3  29    0.00    0.70
  -3  -3  29   -0.26    0.70
   3   3  30   12.79    0.61
   3  -3  30   12.86    0.62
  -3  -3  30   14.64    0.64
  -3   3  30   12.44    0.64
   3   3  30   13.51    0.73
   3   3  30   11.78    0.87
  -3  -3  30   12.57    0.68
   3  -3  30   15.59    0.78
   3  -3  31    1.81    0.71
   3   3  31    0.47    0.46
  -3  -3  31    1.21    0.48
  -3   3  31    0.41    0.49
   3  -3  31    0.18    0.45
   3   3  31    0.60    0.55
   3   3  31    1.84    0.73
  -3  -3  31    1.68    0.62
   3  -3  31    0.37    0.62
   3  -3  32    0.59    0.62
   3  -3  32    0.18    0.57
  -3  -3  32    1.15    0.55
   3   3  32   -0.29    0.46
   3   3  32    1.50    0.66
   3  -3  32    0.55    0.41
   3   3  32    0.25    0.41
  -3  -3  32    1.05    0.43
   3  -3  33   -0.58    0.48
  -3  -3  33    0.24    0.46
   3   3  33   -0.02    0.35
   3  -3  33    0.23    0.34
   3   3  33    0.15    0.56
   3  -3  33    0.11    0.55
   3   3  34    0.42    0.29
   3  -3  34    0.60    0.29
   3  -3  34    0.40    0.43
   3  -3  35   -0.47    0.35
  -3   4   0   13.50    0.51
  -3  -4   0    8.52    0.47
  -3   4   1   15.50    0.52
  -3  -4  -1   13.62    0.50
  -3   4   2   42.73    0.74
  -3  -4  -2   43.62    0.78
  -3   4   3   19.67    0.52
  -3  -4  -3   21.02    0.59
  -3  -4   3   21.06    0.58
  -3   4   4   58.09    0.81
  -3  -4   4   56.41    0.89
  -3  -4  -4   56.02    0.90
  -3  -4   4   54.94    0.94
  -3  -4   5   16.67    0.54
  -3  -4  -5   14.80    0.54
  -3  -4   6   26.84    0.63
  -3  -4  -6   26.10    0.63
  -3  -4   7   14.42    0.52
  -3  -4  -7   14.93    0.53
  -3  -4  -8   11.51    0.51
  -3  -4   8   11.24    0.48
  -3  -4  -9    3.78    0.41
  -3  -4   9    3.08    0.39
   3  -4   9    3.83    0.55
  -3   4 -10    1.20    0.54
  -3  -4 -10    0.78    0.37
  -3  -4  10    0.62    0.33
   3  -4  10    0.41    0.53
  -3   4 -11    2.35    0.58
  -3  -4 -11    1.82    0.38
  -3  -4  11    1.36    0.34
   3  -4  11    1.03    0.56
  -3  -4  12    8.74    0.43
  -3  -4 -12    8.61    0.45
  -3   4 -13    3.76    0.63
  -3  -4  13    3.05    0.33
   3  -4  13    3.29    0.30
  -3   4  13    3.62    0.29
  -3  -4  13    3.73    0.29
   3  -4  13    3.50    0.29
   3   4  13    3.69    0.30
  -3  -4  14    3.57    0.63
  -3   4 -14    4.59    0.66
  -3  -4  14    3.97    0.31
  -3   4  14    4.05    0.32
   3  -4  14    3.67    0.31
   3   4  14    3.98    0.34
  -3   4 -15    0.71    0.62
   3   4  15    0.66    0.33
   3  -4  15    0.98    0.33
  -3  -4  15    0.51    0.31
  -3   4  15    0.67    0.30
   3  -4  15    0.08    0.72
  -3  -4  15    0.42    0.61
   3  -4  16    8.67    0.98
  -3  -4  16    6.77    0.80
  -3  -4  16    6.61    0.41
  -3   4  16    7.06    0.40
   3   4  16    5.64    0.42
   3  -4  16    7.01    0.40
  -3   4 -16    9.45    0.77
  -3  -4  17   23.23    1.06
   3  -4  17   23.59    1.27
  -3   4  17   25.55    0.58
  -3  -4  17   24.39    0.60
   3  -4  17   23.59    0.57
   3   4  17   24.93    0.59
  -3   4 -17   23.72    0.97
   3  -4  18   28.61    1.41
  -3  -4  18   27.01    1.16
  -3   4 -18   30.93    1.07
  -3  -4  18   30.36    0.66
  -3   4  18   27.92    0.66
   3  -4  18   29.05    0.66
   3   4  18   28.04    0.64
   3   4  19    2.24    0.61
  -3  -4  19    2.32    0.79
   3  -4  19    1.91    0.99
  -3   4  19    1.68    0.54
   3   4  19    2.48    0.53
  -3   4  19    1.78    0.42
  -3  -4  19    1.95    0.45
   3  -4  19    1.63    0.51
  -3  -4  19    1.67    0.52
   3   4  20    2.08    0.65
  -3  -4  20    2.59    0.83
   3  -4  20    3.30    1.06
  -3   4  20    2.75    0.60
   3   4  20    2.53    0.59
  -3  -4  20    3.32    0.49
  -3   4  20    4.36    0.50
  -3  -4  20    3.65    0.58
   3  -4  20    3.40    0.57
   3   4  21    1.03    0.66
   3  -4  21    0.85    0.85
  -3  -4  21    0.20    0.80
   3  -4  21    0.71    1.07
  -3   4  21    1.22    0.63
   3   4  21    1.21    0.62
  -3  -4  21    0.72    0.47
  -3   4  21    0.80    0.51
   3  -4  21    1.02    0.57
  -3  -4  21    1.82    0.58
   3  -4  22    0.91    0.59
  -3  -4  22    1.03    0.59
   3   4  22    0.55    0.71
  -3   4  22    0.95    0.53
   3   4  22    0.79    0.64
  -3   4  22    0.12    0.65
  -3   4  22    0.90    0.49
  -3  -4  22    1.01    0.51
   3  -4  22    0.16    0.82
   3  -4  22    1.25    1.14
  -3  -4  23    0.94    0.62
  -3   4  23    1.05    0.57
   3   4  23    0.64    0.63
  -3   4  23    1.08    0.69
   3  -4  23    0.43    0.62
   3   4  23    0.52    0.74
  -3  -4  23    1.19    0.50
  -3   4  23   -0.24    0.55
   3  -4  23    1.30    1.15
  -3   4  24   -0.01    0.58
   3   4  24    0.82    0.84
  -3  -4  24   -0.12    0.52
  -3   4  24    0.95    0.57
   3  -4  24   -0.20    1.14
  -3  -4  24    1.15    0.66
   3  -4  24    1.78    0.69
   3   4  25    0.41    0.86
  -3   4  25    0.50    0.59
  -3   4  25    1.03    0.59
  -3  -4  25    0.42    0.56
   3  -4  25   -0.92    1.16
   3  -4  25    0.69    0.70
  -3  -4  25   -0.20    0.70
   3   4  26    1.23    0.82
  -3   4  26    1.42    0.60
  -3  -4  26    1.36    0.56
  -3   4  26    1.22    0.53
   3  -4  26    0.80    1.10
  -3  -4  26    0.95    0.73
   3  -4  26    1.24    0.73
  -3  -4  27    0.33    0.56
  -3   4  27    0.16    0.57
   3   4  27    1.05    0.54
  -3   4  27    0.68    0.57
   3   4  27   -0.71    0.90
   3   4  27    1.39    0.76
   3  -4  27   -0.03    0.70
  -3  -4  27   -0.02    0.71
   3  -4  28    0.87    0.53
   3   4  28    1.03    0.53
  -3  -4  28    1.65    0.55
  -3   4  28    0.30    0.56
   3   4  28    1.35    0.71
   3   4  28    0.93    0.84
  -3  -4  28    2.93    0.72
   3  -4  28    1.52    0.72
   3  -4  29    2.02    0.51
  -3  -4  29    1.58    0.55
  -3   4  29    1.67    0.53
   3   4  29    1.83    0.54
   3   4  29    1.76    0.68
   3   4  29    2.15    0.81
   3  -4  29    2.48    0.70
  -3  -4  29    1.21    0.68
   3  -4  30    0.48    0.47
   3   4  30    0.72    0.50
  -3  -4  30    0.61    0.49
  -3   4  30    0.74    0.51
   3   4  30    1.58    0.78
   3   4  30    1.00    0.62
   3  -4  30   -0.33    0.65
  -3  -4  30   -0.42    0.65
  -3  -4  31    0.09    0.48
  -3  -4  31   -0.65    0.45
   3   4  31   -0.23    0.45
  -3   4  31    0.30    0.46
   3   4  31   -0.74    0.53
   3   4  31    0.15    0.69
   3  -4  31   -0.67    0.61
  -3  -4  31    1.05    0.59
   3  -4  32    0.44    0.62
   3  -4  32    0.90    0.38
   3   4  32    0.53    0.39
   3   4  32   -0.03    0.44
  -3  -4  32   -0.02    0.52
   3  -4  32    1.28    0.53
   3  -4  33    0.53    0.32
   3   4  33    0.68    0.33
   3  -4  33   -0.22    0.50
   3  -4  33   -0.19    0.46
   3  -4  34   -0.62    0.42
   3  -4  35    0.43    0.32
  -3   5   0    4.39    0.45
  -3  -5   0    4.88    0.44
  -3  -5   0    4.30    0.44
  -3   5   1    9.05    0.48
  -3  -5   1    8.33    0.49
  -3  -5  -1    8.92    0.51
  -3   5   2   72.36    1.06
  -3  -5   2   75.12    1.12
  -3  -5  -2   73.33    1.10
  -3   5   3    4.06    0.40
  -3   5  -3    3.14    0.50
  -3  -5   3    2.67    0.42
  -3  -5  -3    2.92    0.44
  -3  -5   3    2.34    0.42
  -3   5  -4    0.47    0.44
  -3  -5   4    0.92    0.39
  -3  -5   4    0.78    0.41
  -3  -5  -4    1.02    0.41
  -3   5  -5   28.00    0.80
  -3  -5   5   30.41    0.79
  -3  -5   5   30.79    0.74
  -3  -5  -5   30.48    0.73
  -3   5  -6  170.67    2.05
  -3  -5   6  172.99    1.88
  -3  -5  -6  170.01    1.87
  -3   5  -7    3.50    0.54
  -3  -5   7    3.39    0.43
  -3  -5  -7    3.26    0.44
  -3   5  -8    2.00    0.53
  -3  -5   8    1.71    0.41
  -3  -5  -8    1.63    0.43
  -3   5  -9   35.99    1.01
  -3  -5   9   37.88    0.80
  -3  -5  -9   37.42    0.82
  -3   5 -10   38.41    1.02
   3  -5  10   38.88    1.08
  -3  -5  10   39.12    0.82
  -3  -5 -10   38.41    0.83
  -3   5 -11   45.43    1.15
   3  -5  11   44.91    1.19
  -3  -5  11   46.66    0.88
  -3  -5 -11   46.37    0.90
  -3  -5  12    3.29    0.41
  -3  -5 -12    3.30    0.45
   3  -5 -12    3.50    0.40
   3  -5  12    3.72    0.38
  -3   5 -12    4.72    0.66
  -3   5 -13    0.20    0.60
  -3  -5  13    0.13    0.26
  -3   5  13    0.05    0.25
  -3  -5  13    0.37    0.33
  -3  -5 -13    0.07    0.37
   3   5  13    0.09    0.28
   3  -5 -13    0.18    0.33
   3  -5  13    0.62    0.32
   3  -5  13    0.24    0.27
  -3   5 -14   22.64    0.95
   3   5  14   21.66    0.48
   3  -5  14   21.66    0.47
  -3   5  14   21.73    0.47
  -3  -5  14   22.02    0.47
   3  -5  14   20.82    0.53
  -3   5 -15   30.44    1.07
  -3  -5  15   29.21    0.58
  -3   5  15   29.39    0.55
   3   5  15   30.45    0.57
   3  -5  15   29.26    0.57
  -3   5 -16   19.33    0.96
   3  -5  16   19.13    1.15
  -3  -5  16   17.97    0.96
  -3  -5  16   19.87    0.50
  -3   5  16   19.37    0.52
   3  -5  16   18.56    0.49
   3   5  16   19.10    0.50
  -3   5 -17   18.88    0.98
   3  -5  17   17.76    1.17
  -3  -5  17   18.83    1.05
  -3   5  17   18.80    0.54
  -3  -5  17   19.42    0.53
   3   5  17   20.07    0.55
   3  -5  17   18.77    0.55
  -3  -5  18  181.03    1.78
  -3   5  18  181.41    1.76
  -3   5 -18  184.24    2.54
   3  -5  18  179.13    3.02
   3  -5  19    0.11    0.54
  -3  -5  19    0.36    0.51
   3   5  19   -0.03    0.52
   3   5  19    0.22    0.65
  -3   5  19    0.35    0.45
  -3  -5  19    1.43    0.43
   3  -5  19    0.31    0.97
  -3  -5  19    0.46    0.79
  -3  -5  20    3.99    0.60
   3  -5  20    4.18    0.58
  -3   5  20    3.28    0.49
  -3  -5  20    3.43    0.47
   3  -5  20    3.39    1.09
  -3  -5  20    3.28    0.88
   3   5  20    4.04    0.67
   3  -5  21    1.29    0.58
  -3  -5  21    1.21    0.58
  -3   5  21    1.25    0.49
  -3  -5  21    1.52    0.47
   3  -5  21    0.83    1.09
  -3  -5  21    1.67    0.84
   3   5  21    1.32    0.72
  -3  -5  22    0.98    0.64
   3  -5  22    0.40    0.65
  -3  -5  22    0.79    0.52
  -3   5  22    0.00    0.48
   3  -5  22   -0.60    1.18
  -3  -5  22    1.66    0.83
   3   5  22    0.60    0.77
  -3  -5  23    0.24    0.68
   3  -5  23    1.69    0.66
   3   5  23    1.37    0.76
  -3   5  23    0.98    0.57
  -3  -5  23   -0.21    0.48
  -3   5  23    0.36    0.54
   3  -5  23   -0.12    1.14
  -3  -5  24    1.55    0.68
   3   5  24    1.72    0.75
  -3   5  24    1.43    0.60
   3   5  24    0.26    0.85
  -3   5  24    0.74    0.55
  -3  -5  24    0.32    0.53
   3  -5  24    0.30    1.18
   3  -5  24    1.46    0.67
   3   5  25   -0.45    0.79
   3   5  25   -0.53    0.87
  -3   5  25    0.41    0.58
  -3   5  25   -0.23    0.57
  -3  -5  25    0.38    0.54
   3  -5  25    0.51    1.17
   3  -5  25    0.83    0.72
  -3  -5  25    0.45    0.70
  -3   5  26    1.10    0.54
  -3  -5  26    0.67    0.56
   3   5  26   -0.51    0.59
   3   5  26    0.57    0.77
   3   5  26    1.41    0.88
  -3  -5  26    0.34    0.70
   3  -5  26    0.97    0.68
  -3   5  27    2.01    0.56
   3   5  27    1.95    0.56
  -3  -5  27    1.73    0.54
   3  -5  27    1.53    0.52
   3   5  27    1.60    0.75
   3   5  27    1.79    0.58
   3   5  27    2.27    0.84
  -3  -5  27    3.73    0.72
   3  -5  27    2.46    0.73
   3  -5  28    2.07    0.54
  -3  -5  28    2.44    0.53
  -3   5  28    2.12    0.54
   3   5  28    1.87    0.53
   3   5  28    1.89    0.53
   3   5  28    2.22    0.84
   3   5  28    3.24    0.73
  -3  -5  28    2.61    0.68
   3  -5  28    3.70    0.71
   3  -5  29    1.42    0.49
   3   5  29    1.12    0.51
  -3  -5  29    1.57    0.52
  -3   5  29    2.15    0.52
   3   5  29    0.51    0.78
   3   5  29    0.44    0.66
   3  -5  29    2.68    0.68
  -3  -5  29    1.22    0.66
   3  -5  30    9.04    0.54
   3   5  30    8.51    0.54
  -3   5  30    9.49    0.56
  -3  -5  30   10.40    0.57
   3   5  30    8.53    0.66
   3   5  30   11.11    0.84
   3  -5  30   12.10    0.73
  -3  -5  30   10.55    0.69
   3  -5  31    0.32    0.41
   3   5  31   -0.05    0.40
   3   5  31    0.24    0.52
   3  -5  31    0.66    0.58
  -3  -5  31    0.47    0.57
   3  -5  32    0.72    0.36
   3   5  32    0.78    0.36
   3  -5  32    0.88    0.58
   3  -5  32    0.30    0.51
  -3  -5  32    1.59    0.49
   3  -5  33   -0.06    0.29
   3  -5  33   -0.40    0.49
  -3  -5  33    0.94    0.42
   3  -5  33    0.25    0.44
   3  -5  34   -0.23    0.40
   3  -5  35    0.06    0.26
  -3  -6   0    5.13    0.48
  -3  -6   0    6.05    0.53
  -3   6   1  225.80    2.38
  -3  -6   1  227.18    2.38
  -3  -6  -1  232.26    2.36
  -3  -6  -1  233.68    2.39
  -3  -6  -2   57.17    1.00
  -3  -6   2   55.37    1.06
  -3  -6  -2   55.22    1.04
  -3  -6   3    3.28    0.50
  -3  -6  -3    3.52    0.49
  -3  -6   3    3.50    0.49
  -3   6  -4   33.58    0.90
  -3  -6   4   33.90    0.88
  -3  -6   4   32.33    0.82
  -3  -6  -4   33.49    0.85
  -3   6  -5   41.30    1.02
  -3  -6   5   40.76    0.97
  -3  -6  -5   42.35    0.92
  -3  -6   5   40.24    0.90
  -3   6  -6    5.80    0.65
  -3  -6   6    5.65    0.61
  -3  -6  -6    6.08    0.52
  -3  -6   6    5.49    0.53
  -3  -6   7    6.58    0.54
  -3  -6  -7    6.63    0.55
  -3   6  -8    7.15    0.67
  -3  -6   8    6.85    0.54
  -3  -6  -8    5.77    0.54
  -3   6  -9    4.19    0.65
  -3  -6   9    3.68    0.51
  -3  -6  -9    3.48    0.52
  -3   6 -10   13.92    0.83
  -3  -6 -10   15.11    0.66
  -3  -6  10   15.39    0.66
  -3   6 -11    5.39    0.73
   3  -6  11    4.30    0.73
   3  -6  11    3.93    0.45
  -3  -6  11    3.51    0.50
  -3  -6 -11    3.13    0.49
  -3   6 -12    7.17    0.77
   3  -6  12    7.00    0.79
  -3  -6 -12    5.83    0.54
   3  -6 -12    6.14    0.49
   3  -6  12    6.54    0.50
  -3  -6  12    6.20    0.53
  -3   6 -13   61.72    1.42
   3   6  13   59.84    0.74
   3  -6  13   56.92    0.71
  -3   6  13   58.69    0.73
  -3  -6  13   58.21    0.75
   3  -6 -13   59.97    1.02
  -3  -6  13   57.08    1.03
  -3  -6 -13   58.17    1.06
   3  -6  13   60.47    1.01
  -3   6 -14   56.94    1.41
   3  -6  14   53.15    0.71
   3   6  14   54.10    0.71
   3  -6  14   52.97    0.92
  -3  -6  14   50.38    0.95
  -3  -6  14   54.74    0.74
  -3   6  14   55.09    0.74
  -3  -6  15    1.43    0.35
  -3   6  15    1.15    0.33
   3  -6  15    1.80    0.34
   3   6  15    1.05    0.36
  -3   6 -16    5.99    0.89
  -3   6  16    4.27    0.39
  -3  -6  16    4.63    0.39
   3   6  16    3.16    0.38
   3  -6  16    5.99    0.99
  -3  -6  16    4.37    0.87
  -3   6  17   92.90    1.10
  -3  -6  17   90.69    1.10
   3  -6  17   87.40    2.13
  -3  -6  17   84.59    1.90
   3  -6  18    1.58    0.52
  -3  -6  18    1.05    0.52
  -3  -6  18    0.92    0.41
  -3   6  18    0.88    0.42
  -3  -6  18    0.52    0.84
   3  -6  18    1.09    1.04
   3   6  18    0.67    0.60
  -3  -6  19    0.28    0.55
   3  -6  19    0.10    0.54
  -3  -6  19   -0.01    0.45
  -3   6  19    0.27    0.40
   3  -6  19    1.08    1.06
  -3  -6  19    0.76    0.87
   3   6  19   -0.39    0.68
  -3  -6  20    2.57    0.60
   3  -6  20    1.64    0.60
  -3  -6  20    1.30    0.43
  -3   6  20    2.23    0.48
  -3  -6  20    1.24    0.87
   3  -6  20    2.01    1.11
   3   6  20    2.01    0.69
  -3  -6  21    2.44    0.61
   3  -6  21    2.45    0.60
  -3   6  21    2.39    0.49
  -3  -6  21    2.21    0.46
  -3  -6  21    2.08    0.91
   3  -6  21    3.62    1.24
   3   6  21    2.59    0.79
   3   6  21    3.82    0.74
   3  -6  22    4.05    0.68
  -3  -6  22    4.86    0.68
  -3   6  22    5.13    0.53
  -3  -6  22    4.77    0.54
  -3  -6  22    6.20    0.97
   3  -6  22    2.95    1.17
   3   6  22    4.20    0.82
   3   6  22    4.94    0.75
   3  -6  23    1.32    0.67
  -3  -6  23    1.48    0.65
  -3  -6  23    0.72    0.49
  -3   6  23    0.32    0.52
   3  -6  23    1.03    1.21
   3   6  23    0.96    0.83
   3   6  23    2.09    0.80
  -3  -6  24    2.21    0.72
   3  -6  24    2.49    0.71
   3   6  24    0.88    0.80
   3   6  24    0.09    0.89
  -3  -6  24    1.21    0.54
  -3   6  24    1.53    0.54
   3  -6  24    2.54    1.20
   3   6  25    2.28    0.79
   3   6  25    2.53    0.66
   3   6  25    3.20    0.91
  -3  -6  25    3.41    0.55
  -3   6  25    2.25    0.54
   3  -6  25    2.14    1.17
  -3  -6  25    3.68    0.70
   3  -6  25    4.22    0.73
  -3   6  26    3.04    0.56
   3  -6  26    3.61    0.53
   3   6  26    3.94    0.55
  -3  -6  26    4.27    0.57
   3   6  26    2.98    0.65
   3   6  26    1.24    0.88
   3   6  26    2.68    0.80
   3  -6  26    2.80    0.71
  -3  -6  26    2.78    0.73
   3  -6  27    0.20    0.50
  -3  -6  27    0.25    0.50
  -3   6  27    0.61    0.51
   3   6  27    0.12    0.52
   3   6  27   -0.38    0.74
   3   6  27    0.60    0.58
   3   6  27    0.57    0.82
  -3  -6  27    1.76    0.71
   3  -6  27    0.34    0.70
   3   6  28    0.33    0.48
   3  -6  28    0.05    0.48
  -3  -6  28   -0.52    0.48
  -3   6  28    0.78    0.50
   3   6  28    0.03    0.53
   3   6  28   -0.37    0.69
   3   6  28   -0.35    0.82
  -3  -6  28   -0.05    0.66
   3  -6  28    0.72    0.69
   3  -6  29    4.98    0.49
  -3  -6  29    5.23    0.52
  -3   6  29    5.61    0.53
   3   6  29    5.41    0.52
   3   6  29    5.45    0.68
   3  -6  29    5.44    0.67
   3  -6  30    0.16    0.41
   3   6  30    0.23    0.42
   3   6  30    0.60    0.59
   3  -6  30   -0.45    0.61
   3   6  31    0.06    0.37
   3  -6  31   -0.16    0.36
   3   6  31    0.73    0.50
  -3  -6  31    0.31    0.53
   3  -6  31   -0.21    0.54
   3  -6  32   -0.15    0.29
   3   6  32   -0.12    0.29
   3  -6  32    0.74    0.54
  -3  -6  32    0.40    0.46
   3  -6  32   -0.27    0.47
   3  -6  33   -0.20    0.45
  -3  -6  33    0.34    0.38
   3  -6  33   -0.52    0.41
   3  -6  34   -0.20    0.34
   3  -6  35   -0.02    0.22
  -3  -7   0    3.74    0.58
  -3  -7   0    3.76    0.55
  -3  -7  -1  271.69    2.80
  -3  -7  -1  266.67    2.73
  -3  -7   1  268.35    2.77
  -3  -7   2   24.44    0.83
  -3  -7  -2   23.58    0.77
  -3  -7  -3  290.16    2.94
  -3  -7   3  280.25    2.91
  -3  -7   3  282.69    2.96
  -3  -7  -3  288.36    2.82
  -3  -7   4   20.83    0.76
  -3  -7  -4   21.08    0.79
  -3  -7   4   21.34    0.80
  -3  -7  -4   22.56    0.72
  -3   7  -4   19.59    0.84
  -3  -7   5    4.12    0.57
  -3  -7  -5    4.48    0.60
  -3  -7  -5    3.39    0.47
  -3  -7   5    4.54    0.62
  -3   7  -5    5.54    0.67
  -3  -7   6    6.58    0.60
  -3  -7  -6    6.10    0.62
  -3  -7   6    7.73    0.67
  -3  -7   7    9.81    0.66
  -3  -7  -7   10.08    0.65
  -3   7  -7    8.54    0.75
  -3  -7   8    6.70    0.63
  -3  -7  -8    6.67    0.61
  -3   7  -8    6.44    0.72
  -3  -7   9    8.85    0.64
  -3  -7  -9    8.55    0.64
  -3   7  -9    8.52    0.75
  -3  -7  10   20.22    0.79
   3  -7  10   20.99    0.74
  -3  -7 -10   21.09    0.79
   3  -7 -10   19.93    0.74
  -3   7 -10   19.58    0.96
   3  -7 -11   77.70    1.30
  -3  -7  11   78.80    1.33
  -3  -7 -11   77.81    1.35
   3  -7  11   79.48    1.31
  -3   7 -11   80.69    1.64
  -3   7 -12    3.00    0.79
   3  -7  12    2.32    0.76
   3   7  12    1.39    0.27
   3  -7  12    2.42    0.50
  -3  -7  12    2.22    0.54
  -3  -7 -12    1.84    0.54
   3  -7 -12    1.67    0.50
  -3  -7 -13   28.28    0.86
  -3  -7  13   28.69    0.84
   3  -7  13   29.78    0.80
   3  -7 -13   28.87    0.81
   3  -7  13   29.89    1.23
  -3   7 -13   30.42    1.17
  -3  -7  13   26.13    0.51
  -3   7  13   26.07    0.49
   3   7  13   25.69    0.48
  -3   7 -14   12.79    1.00
  -3  -7  14   11.00    0.41
  -3   7  14   10.72    0.39
   3  -7  14   12.66    0.40
   3   7  14   10.73    0.38
  -3  -7  14   11.77    0.62
   3  -7  14   13.27    0.60
  -3  -7  15  162.37    1.56
  -3   7  15  162.59    1.55
  -3   7  16   52.48    0.78
  -3  -7  16   50.49    0.78
   3  -7  17    3.19    0.55
  -3  -7  17    3.03    0.52
   3   7  17    0.95    0.64
   3   7  17    1.23    0.62
  -3  -7  17    1.51    0.40
  -3   7  17    1.28    0.39
  -3  -7  17    2.15    0.90
   3  -7  17    2.83    1.05
   3  -7  18   19.15    0.72
  -3  -7  18   21.40    0.70
   3   7  18   23.40    0.92
   3   7  18   22.65    0.85
  -3   7  18   20.18    0.59
  -3  -7  18   20.32    0.60
  -3  -7  18   19.01    1.19
   3  -7  18   19.26    1.36
   3  -7  19    3.60    0.61
  -3  -7  19    4.49    0.60
  -3   7  19    3.29    0.45
  -3  -7  19    3.99    0.47
   3  -7  19    4.80    1.20
  -3  -7  19    4.30    0.96
   3   7  19    4.72    0.74
   3   7  19    3.91    0.71
  -3  -7  20    0.87    0.61
   3  -7  20    0.56    0.58
  -3   7  20    0.44    0.45
  -3  -7  20    0.82    0.47
  -3  -7  20    0.77    0.90
   3  -7  20    1.39    1.15
   3   7  20    0.20    0.70
   3   7  20    0.16    0.68
  -3  -7  21    1.70    0.66
   3  -7  21    0.95    0.64
   3   7  21    1.40    0.79
   3   7  21    2.44    0.73
  -3   7  21    1.50    0.48
  -3  -7  21    0.84    0.48
  -3  -7  21    1.19    0.91
   3  -7  21    1.74    1.20
   3  -7  22    9.95    0.75
  -3  -7  22    9.97    0.74
   3  -7  22    9.98    1.35
  -3  -7  22    9.90    0.59
  -3   7  22    9.62    0.59
  -3  -7  22    9.60    1.06
   3   7  22    9.70    0.84
   3   7  22   10.75    0.91
   3  -7  23    2.71    0.68
  -3  -7  23    2.36    0.67
  -3   7  23    4.11    0.51
  -3  -7  23    3.67    0.51
   3  -7  23    3.61    1.27
   3   7  23    4.17    0.81
   3   7  23    4.61    0.90
   3   7  23    3.68    0.73
  -3  -7  24    1.03    0.70
   3  -7  24    0.22    0.67
  -3   7  24    0.04    0.48
  -3  -7  24    0.48    0.50
   3  -7  24    0.89    1.16
   3   7  24    0.13    0.85
   3   7  24    0.16    0.70
   3   7  24    0.43    0.81
   3   7  25   -0.40    0.80
   3   7  25   -0.44    0.68
   3   7  25   -0.80    0.90
  -3  -7  25    0.53    0.50
  -3   7  25   -0.40    0.49
   3  -7  25    0.36    0.49
   3   7  25   -0.01    0.51
   3  -7  25   -0.70    0.72
  -3  -7  25    1.03    0.74
  -3  -7  26    4.61    0.56
  -3   7  26    3.71    0.52
   3  -7  26    4.76    0.52
   3   7  26    4.28    0.53
   3   7  26    4.62    0.90
   3   7  26    5.31    0.78
   3   7  26    4.85    0.67
  -3  -7  26    7.07    0.74
   3  -7  26    7.32    0.77
   3  -7  27    9.53    0.55
   3   7  27    9.57    0.56
  -3  -7  27   10.85    0.58
  -3   7  27    9.77    0.57
   3   7  27   12.13    0.80
   3   7  27    9.96    0.66
  -3  -7  27   11.18    0.75
   3  -7  27   11.56    0.78
   3  -7  28    3.71    0.46
   3   7  28    2.57    0.46
  -3  -7  28    3.16    0.48
   3   7  28    2.90    0.54
   3   7  28    3.80    0.70
   3  -7  28    4.07    0.67
  -3  -7  28    3.78    0.66
   3  -7  29    1.28    0.40
   3   7  29    0.77    0.41
   3   7  29    2.51    0.63
  -3  -7  29    0.51    0.60
   3  -7  29    2.44    0.62
   3  -7  30    0.70    0.36
   3   7  30    1.00    0.55
   3  -7  30    1.99    0.58
  -3  -7  30    1.77    0.55
   3  -7  31    0.83    0.30
  -3  -7  31    1.33    0.50
  -3  -7  32   -0.01    0.43
   3  -7  32   -0.50    0.45
   3  -7  33    0.06    0.39
  -3  -7  33    0.33    0.33
   3  -7  33    0.80    0.36
   3  -7  34    0.05    0.29
  -3  -8   0   80.98    1.57
  -3  -8   0  108.04    1.68
  -3  -8  -1  157.34    2.01
  -3  -8   1  158.43    2.08
  -3  -8  -1  161.79    2.11
  -3  -8   2  564.26    5.11
  -3  -8  -2  561.31    5.07
  -3  -8   3   13.99    0.78
  -3  -8  -3   13.31    0.70
  -3  -8   3   15.63    0.79
  -3  -8  -3   15.32    0.80
  -3   8  -4    7.95    0.78
  -3  -8  -4    6.52    0.58
  -3  -8   4    9.46    0.74
  -3  -8   4    8.60    0.69
  -3  -8  -4    7.52    0.73
  -3   8  -5   48.20    1.27
  -3  -8  -5   50.37    1.03
  -3  -8  -5   51.62    1.19
  -3  -8   5   49.55    1.16
  -3   8  -6   39.08    1.19
  -3  -8  -6   39.63    0.93
  -3  -8   6   40.47    1.06
  -3  -8  -6   39.05    1.05
  -3   8  -7    2.97    0.71
  -3  -8  -7    2.76    0.49
  -3  -8  -7    3.63    0.64
  -3  -8   7    3.74    0.61
  -3   8  -8    8.19    0.84
  -3  -8  -8    6.58    0.70
  -3  -8   8    7.80    0.70
  -3   8  -9    0.42    0.71
  -3  -8  -9    0.62    0.44
  -3  -8   9    0.58    0.58
   3  -8   9    0.28    0.56
  -3  -8  -9    1.26    0.61
   3  -8  -9    0.76    0.57
  -3   8 -10   66.33    1.58
  -3  -8 -10   63.44    1.09
  -3  -8 -10   64.49    1.33
  -3  -8  10   64.69    1.32
   3  -8  10   65.42    1.28
   3  -8 -10   64.95    1.28
  -3   8 -11   57.50    1.54
  -3  -8  11   55.98    1.24
  -3  -8 -11   56.10    1.26
   3  -8 -11   57.88    1.22
   3  -8  11   55.34    1.21
  -3  -8 -12   21.32    0.93
  -3  -8  12   23.31    0.91
   3  -8 -12   20.87    0.83
   3  -8  12   23.95    0.84
   3  -8  13   21.68    0.82
   3  -8 -13   20.76    0.80
  -3  -8  13   19.47    0.81
  -3  -8 -13   19.46    0.84
   3  -8  13   19.42    1.20
   3  -8  14  128.65    2.48
  -3   8  14  132.94    1.30
  -3  -8  14  130.48    1.83
   3  -8  14  134.99    1.81
  -3   8  15    0.76    0.30
  -3  -8  16    8.08    0.42
  -3   8  16    7.75    0.42
  -3  -8  16    8.88    0.58
   3   8  16    8.18    0.69
   3   8  16    7.52    0.71
   3  -8  17   30.43    0.81
  -3  -8  17   30.91    0.78
   3   8  17   30.95    0.91
   3   8  17   31.93    1.02
  -3  -8  17   29.88    0.64
  -3   8  17   29.23    0.63
  -3  -8  17   29.07    1.41
   3  -8  18    7.64    0.65
  -3  -8  18    9.04    0.63
   3   8  18    8.89    0.82
  -3   8  18    7.50    0.53
   3   8  18    8.19    0.76
  -3   8  18    7.60    0.55
  -3  -8  18    7.08    0.46
  -3   8  18    7.43    0.44
  -3  -8  18    7.54    1.06
   3  -8  18    7.02    1.20
   3  -8  19    2.91    0.65
  -3  -8  19    3.73    0.61
  -3   8  19    3.09    0.42
  -3  -8  19    2.97    0.45
  -3  -8  19    2.60    0.94
   3  -8  19    1.86    1.14
   3   8  19    3.08    0.73
   3   8  19    2.29    0.76
  -3   8  19    2.61    0.50
  -3   8  19    2.36    0.50
  -3  -8  20    3.27    0.63
   3  -8  20    2.36    0.66
  -3  -8  20    1.87    0.45
  -3   8  20    1.84    0.45
  -3  -8  20    2.21    0.97
   3  -8  20    2.95    1.24
   3   8  20    2.88    0.74
   3   8  20    2.91    0.78
   3  -8  21    1.42    0.67
  -3  -8  21   -0.14    0.61
   3   8  21    0.82    0.72
   3   8  21    0.71    0.76
   3   8  21   -0.01    0.78
  -3  -8  21   -0.40    0.44
  -3   8  21    0.41    0.45
  -3  -8  21    1.10    0.94
   3  -8  21    0.24    1.15
   3  -8  22    5.32    0.70
  -3  -8  22    5.35    0.70
  -3  -8  22    3.95    0.49
  -3   8  22    4.01    0.50
  -3  -8  22    3.51    0.98
   3  -8  22    4.79    1.30
   3   8  22    4.72    0.83
   3   8  22    4.50    0.75
   3   8  22    4.80    0.91
   3  -8  23    2.54    0.67
  -3  -8  23    1.87    0.70
  -3  -8  23    1.31    0.50
  -3   8  23    1.22    0.47
   3   8  23    1.03    0.48
   3  -8  23    1.35    0.47
   3  -8  23    1.36    1.20
   3   8  23   -0.03    0.74
   3   8  23    0.99    0.78
   3  -8  24    1.86    0.70
  -3  -8  24    1.57    0.71
   3   8  24    0.79    0.47
  -3   8  24    0.90    0.46
   3  -8  24    0.97    0.46
  -3  -8  24    1.16    0.50
   3  -8  24   -0.29    1.18
   3   8  24    1.73    0.80
   3   8  24    1.38    0.72
   3   8  25   -1.07    0.69
   3   8  25    0.04    0.78
   3   8  25    0.03    0.47
  -3   8  25   -0.06    0.46
  -3  -8  25    0.53    0.48
   3  -8  25    0.41    0.45
   3  -8  25    0.20    0.70
  -3  -8  25    1.17    0.71
   3   8  26    4.50    0.48
   3  -8  26    5.63    0.48
  -3  -8  26    5.87    0.50
   3   8  26    5.54    0.79
   3   8  26    5.72    0.68
   3  -8  26    4.98    0.71
  -3  -8  26    6.87    0.73
   3  -8  27    0.54    0.40
   3   8  27   -0.02    0.70
  -3  -8  27   -0.14    0.63
   3  -8  27   -0.62    0.67
   3  -8  28    0.69    0.37
  -3  -8  28   -0.23    0.61
   3  -8  28    0.40    0.62
   3   8  28    1.81    0.67
   3   8  28    0.35    0.53
  -3  -8  29    3.60    0.60
   3  -8  29    1.94    0.59
  -3   8 -29    2.24    0.49
   3   8  29    1.86    0.60
   3  -8  30    0.18    0.53
  -3  -8  30   -0.42    0.51
  -3  -8  31    1.63    0.47
   3  -8  31    0.11    0.47
   3  -8  32   -0.46    0.38
  -3  -8  32   -0.12    0.37
   3  -8  33    0.05    0.29
  -3  -8  33   -0.10    0.29
   3  -8  34   -0.17    0.23
  -3  -9   0    5.99    0.71
  -3  -9   0    6.76    0.80
  -3  -9  -1  357.91    3.59
  -3  -9   1  346.64    3.63
  -3  -9  -1  350.61    3.68
  -3  -9  -2  166.15    2.17
  -3  -9   2  166.16    2.29
  -3  -9  -2  171.50    2.30
  -3  -9   3  304.25    3.39
  -3  -9  -3  316.43    3.21
  -3  -9   3  299.74    3.33
  -3  -9  -3  311.85    3.38
  -3  -9  -4   46.11    1.08
  -3  -9  -4   47.49    1.24
  -3  -9   4   45.29    1.20
  -3  -9  -5   95.72    1.50
  -3  -9   5   96.13    1.69
  -3  -9  -5   98.02    1.71
  -3  -9  -6    6.46    0.59
  -3  -9   6    7.11    0.74
  -3  -9  -6    7.66    0.74
  -3  -9  -7    9.33    0.62
  -3  -9   7    9.95    0.79
  -3  -9  -7    9.10    0.82
   3  -9  -7    8.77    0.78
   3  -9   7    9.62    0.76
  -3  -9  -8    6.08    0.56
   3  -9  -8    7.80    0.75
   3  -9   8    7.25    0.73
  -3  -9   8    8.03    0.77
  -3  -9  -8    7.46    0.80
  -3  -9  -9   51.04    1.03
   3  -9  -9   53.40    1.27
  -3  -9   9   55.49    1.32
  -3  -9  -9   55.56    1.35
   3  -9   9   54.25    1.28
  -3  -9  10   35.22    1.12
  -3  -9 -10   35.38    1.13
   3  -9 -10   35.91    1.09
   3  -9  10   35.27    1.08
  -3  -9 -11   40.33    1.19
  -3  -9  11   41.74    1.18
   3  -9  11   41.85    1.15
   3  -9 -11   39.53    1.13
   3  -9  12   26.64    0.98
  -3  -9 -12   27.68    1.05
   3  -9 -12   25.82    0.99
  -3  -9  12   27.09    1.02
   3  -9  13   90.61    2.18
  -3  -9 -13   95.02    1.71
  -3  -9  13   93.43    1.67
   3  -9 -13   98.39    1.67
   3  -9  13   99.17    1.65
  -3  -9  14   97.82    1.66
   3  -9  14   95.16    1.59
   3  -9  15  112.95    1.38
   3   9  15  115.74    1.56
  -3   9  16    9.18    0.60
   3   9  16    8.59    0.72
   3   9  16    8.66    0.75
  -3  -9  16    9.11    0.61
   3  -9  16   10.02    0.63
  -3   9  17    2.75    0.55
   3   9  17    3.60    0.69
   3   9  17    2.94    0.70
   3  -9  17    3.77    0.61
  -3  -9  17    4.22    1.07
  -3  -9  17    3.73    0.58
   3  -9  18    2.67    0.63
  -3  -9  18    3.15    0.62
  -3  -9  18    2.55    1.04
   3  -9  18    1.66    1.17
   3   9  18    1.76    0.71
   3   9  18    3.06    0.73
  -3   9  18    2.03    0.57
  -3  -9  19    2.53    0.65
   3  -9  19    1.62    0.66
   3   9  19    0.43    0.72
  -3   9  19    1.12    0.57
   3   9  19    1.87    0.75
  -3   9  19    1.08    0.39
   3  -9  19    0.25    1.20
  -3  -9  19    1.41    0.97
  -3   9  20    3.50    0.58
   3   9  20    3.55    0.74
   3   9  20    3.22    0.78
  -3   9  20    3.46    0.43
   3  -9  20    5.32    1.22
  -3  -9  20    3.44    1.05
   3  -9  20    5.36    0.71
  -3  -9  20    4.84    0.70
  -3  -9  21    4.74    0.71
   3   9  21    5.21    0.79
  -3   9  21    2.97    0.57
   3   9  21    3.94    0.77
   3   9  21    3.38    0.43
  -3   9  21    2.94    0.44
   3  -9  21    4.34    1.28
  -3  -9  21    2.81    1.01
   3  -9  21    4.83    0.74
   3   9  22    6.51    0.80
   3   9  22    5.36    0.84
   3   9  22    5.40    0.46
  -3   9  22    4.83    0.47
  -3  -9  22    5.53    1.03
   3  -9  22    5.76    1.31
   3  -9  22    6.75    0.77
  -3  -9  22    6.20    0.74
   3  -9  23    0.18    0.73
  -3  -9  23    1.32    0.70
   3   9  23    0.67    0.75
   3   9  23    0.28    0.77
   3   9  23    1.16    0.42
   3  -9  23    0.69    1.15
   3   9  24    2.80    0.74
   3   9  24    2.12    0.80
  -3  -9  24    4.33    0.72
   3  -9  24    2.00    0.73
   3   9  25    2.49    0.77
   3   9  25    2.21    0.72
   3  -9  25    3.19    0.71
  -3  -9  25    3.83    0.71
   3   9  26    4.27    0.76
   3   9  26    3.26    0.66
   3  -9  26    3.89    0.70
  -3  -9  26    4.02    0.66
   3  -9  27    4.54    0.66
   3   9  27    4.08    0.72
   3   9  27    5.12    0.62
  -3  -9  28    0.25    0.57
   3  -9  28    0.73    0.58
   3   9  28    0.72    0.61
   3   9  28    1.28    0.52
   3  -9  29    0.45    0.54
  -3  -9  29    0.36    0.53
  -3  -9  30   -0.40    0.46
   3  -9  30   -0.04    0.48
  -3  -9  31    0.80    0.40
   3  -9  31    1.10    0.42
  -3  -9  32    0.36    0.33
   3  -9  32    0.25    0.34
   3  -9  33    0.22    0.24
  -3  -9  33   -0.25    0.23
  -3 -10   0   50.30    1.33
  -3 -10   0   59.80    1.49
  -3 -10  -1    0.78    0.65
  -3 -10   1    1.23    0.70
  -3 -10  -1    2.10    0.79
  -3 -10  -2  167.47    2.25
  -3 -10  -2  160.36    2.38
   3 -10  -2  167.54    2.42
  -3 -10  -3    3.14    0.64
   3 -10  -3    2.94    0.80
   3 -10   3    2.80    0.77
  -3 -10  -3    2.66    0.78
  -3 -10   3    2.79    0.79
  -3 -10  -4    4.50    0.65
  -3 -10  -4    5.40    0.84
  -3 -10   4    5.18    0.79
   3 -10  -4    5.67    0.81
   3 -10   4    5.27    0.83
  -3 -10  -5    4.81    0.63
   3 -10   5    5.57    0.78
  -3 -10   5    5.56    0.83
  -3 -10  -5    5.93    0.84
   3 -10  -5    5.54    0.80
  -3 -10  -6    8.75    0.67
  -3 -10   6    8.21    0.83
  -3 -10  -6    8.67    0.88
   3 -10   6    8.28    0.84
   3 -10  -6    9.28    0.90
  -3 -10  -7   17.75    0.75
  -3 -10   7   19.22    1.00
  -3 -10  -7   19.08    1.03
   3 -10  -7   18.10    0.98
   3 -10   7   19.27    0.99
  -3 -10   8    5.42    0.80
  -3 -10  -8    5.66    0.81
   3 -10  -8    5.54    0.83
   3 -10   8    6.09    0.78
  -3 -10   9    4.70    0.78
  -3 -10  -9    4.16    0.83
   3 -10  -9    3.91    0.79
   3 -10   9    4.49    0.76
   3 -10  10   36.38    1.18
  -3 -10  10   35.01    1.21
  -3 -10 -10   34.90    1.23
   3 -10 -10   35.36    1.18
  -3 -10  11   26.19    1.09
  -3 -10 -11   26.60    1.13
   3 -10 -11   27.04    1.08
   3 -10  11   25.58    1.05
  -3 -10  12   16.65    1.00
   3 -10  12   17.91    0.93
  -3 -10 -12   15.80    1.02
   3 -10  13    4.36    1.08
  -3 -10 -13    3.54    0.76
   3 -10 -13    3.64    0.74
   3 -10  13    3.65    0.69
  -3 -10  13    4.08    0.72
  -3  10  14   83.75    1.17
  -3 -10  14   81.93    1.16
   3 -10  14   79.02    1.20
   3 -10  14   82.41    2.22
   3 -10  14   82.31    1.57
  -3 -10  14   83.18    1.62
   3 -10  15    5.06    0.61
  -3 -10  15    5.03    0.61
   3 -10  15    5.56    1.20
  -3  10  15    5.55    0.63
   3  10  15    7.00    0.76
   3  10  15    4.95    0.73
  -3 -10  16    7.81    0.65
  -3  10  16    6.31    0.63
   3  10  16    6.05    0.78
   3  10  16    5.53    0.74
  -3 -10  17    3.16    0.60
   3 -10  17    1.78    0.64
  -3 -10  17    1.08    1.04
   3  10  17    1.12    0.74
   3  10  17    1.81    0.74
  -3  10  17    1.16    0.60
  -3 -10  18    2.01    0.61
   3 -10  18    1.84    0.67
  -3 -10  18    1.80    1.05
   3  10  18    2.12    0.74
  -3  10  18    1.52    0.60
   3  10  18    2.73    0.71
  -3 -10  19    2.43    0.66
   3 -10  19    1.60    0.68
   3 -10  19    3.37    1.22
  -3 -10  19    2.72    1.07
   3  10  19    1.84    0.75
  -3  10  19    2.76    0.62
   3  10  19    2.15    0.79
   3 -10  20    1.89    0.70
  -3 -10  20    1.63    0.69
  -3 -10  20    0.98    1.02
   3 -10  20    1.99    1.23
   3  10  20    2.38    0.78
  -3  10  20    1.20    0.60
   3  10  20    0.25    0.79
   3 -10  21    3.38    0.72
  -3 -10  21    2.09    0.71
  -3 -10  21    2.22    1.00
   3 -10  21    1.10    1.16
  -3  10  21    1.35    0.59
   3  10  21    0.61    0.82
   3  10  21    0.47    0.79
  -3 -10  22    0.92    0.71
   3 -10  22    0.66    0.71
  -3 -10  22    0.51    0.90
   3 -10  22    0.73    1.21
  -3  10  22    0.56    0.56
   3  10  22    0.81    0.78
   3  10  22    1.48    0.80
   3  10  23    0.54    0.82
   3  10  23    0.81    0.77
   3 -10  23    1.40    0.69
  -3 -10  23    2.29    0.72
   3  10  24    1.89    0.79
  -3 -10  24    1.29    0.67
   3 -10  24    2.96    0.71
   3  10  25    1.14    0.74
   3  10  25    1.16    0.70
   3 -10  25    0.69    0.67
  -3 -10  25    1.19    0.65
   3  10  26    3.23    0.67
   3 -10  26    1.93    0.63
  -3 -10  26    2.95    0.63
   3  10  27    0.57    0.57
   3 -10  27    0.21    0.59
  -3 -10  27    0.88    0.56
  -3 -10  28    0.60    0.52
   3 -10  28    1.77    0.55
   3 -10  29   -0.24    0.48
  -3 -10  29    1.58    0.47
   3 -10  30   -0.63    0.43
  -3 -10  30    0.05    0.42
   3 -10  31    0.65    0.37
  -3 -10  31    0.32    0.36
  -3 -10  32    0.13    0.25
   3 -10  32    0.24    0.26
  -3 -11   0   -0.22    0.84
   3 -11   0   -0.01    0.85
  -3 -11  -1   21.82    1.12
   3 -11  -1   22.42    1.12
   3 -11  -2    3.42    0.91
  -3 -11  -2    3.50    0.89
  -3 -11   3    7.02    0.94
  -3 -11  -3    7.90    0.96
   3 -11  -3    8.57    0.96
   3 -11   3    7.40    0.94
  -3 -11  -3    6.58    0.75
  -3 -11   4   20.04    1.09
  -3 -11  -4   22.49    1.15
   3 -11  -4   23.43    1.16
   3 -11   4   20.76    1.10
  -3 -11  -4   21.66    0.93
  -3 -11   5    8.15    0.95
  -3 -11  -5    9.10    0.98
   3 -11   5    7.69    0.92
   3 -11  -5    8.57    0.95
  -3 -11  -5    7.00    0.70
  -3 -11   6   26.32    1.19
  -3 -11  -6   25.93    1.19
   3 -11  -6   26.07    1.17
   3 -11   6   25.64    1.18
  -3 -11  -6   23.13    0.87
   3 -11   7   31.04    1.21
   3 -11  -7   32.05    1.25
  -3 -11  -7   31.16    1.25
  -3 -11   7   31.05    1.23
  -3 -11  -8   26.22    1.19
   3 -11   8   24.94    1.14
   3 -11  -8   26.22    1.18
  -3 -11   8   24.20    1.16
  -3 -11  -9    1.37    0.84
   3 -11   9    0.54    0.78
   3 -11  -9    0.97    0.82
  -3 -11   9    0.90    0.79
  -3 -11  10    2.46    0.85
  -3 -11 -10    1.27    0.85
   3 -11 -10    1.81    0.84
   3 -11  10    2.18    0.81
   3  11  10    1.63    0.57
   3  11  10    1.63    0.59
   3  11  11    1.69    0.64
   3  11  11    1.30    0.61
  -3  11  11    0.44    0.58
   3  11 -11    0.76    0.52
   3 -11 -11    1.42    0.82
   3 -11  11    0.64    0.77
  -3 -11  11    1.36    0.81
  -3 -11 -11    1.49    0.84
  -3  11 -12   26.80    0.74
   3  11 -12   26.59    0.74
  -3  11  12   25.52    0.81
   3  11  12   28.42    0.85
   3 -11  12   25.34    1.09
  -3 -11 -12   24.77    1.15
  -3 -11  12   24.82    1.13
   3 -11 -12   25.86    1.11
  -3  11  13   16.56    0.71
   3  11 -13   16.40    0.67
   3 -11  13   15.52    1.33
  -3 -11  13   17.30    0.99
  -3 -11 -13   14.31    0.97
   3 -11 -13   14.84    0.93
   3 -11  13   16.46    0.96
  -3  11  14   12.20    0.71
   3  11 -14   12.81    0.64
   3 -11  14   12.53    0.86
  -3 -11  14   13.42    0.90
   3 -11  14   12.20    1.30
  -3  11  15   11.87    0.73
   3 -11  15   11.62    1.30
   3 -11  15   13.05    0.73
  -3 -11  15   13.76    0.71
   3  11  16    0.88    0.73
  -3  11  16    0.40    0.65
   3  11  16    1.09    0.74
   3 -11  16    0.82    1.14
   3 -11  16    1.77    0.61
  -3 -11  16    1.69    0.65
   3 -11  17    2.44    0.64
  -3 -11  17    2.77    0.66
   3  11  17    0.42    0.76
  -3  11  17    1.77    0.67
   3  11  17    2.52    0.76
  -3  11  18    8.44    0.74
   3  11  18    7.95    0.90
   3  11  18    7.78    0.85
  -3 -11  18    8.25    1.22
  -3 -11  18    9.58    0.71
   3 -11  18    9.74    0.76
  -3  11  19    3.92    0.69
   3  11  19    3.16    0.84
   3  11  19    3.50    0.84
  -3 -11  19    3.97    0.66
   3 -11  19    2.33    0.70
  -3 -11  19    3.02    1.07
   3 -11  19    3.27    1.30
   3  11  20    4.65    0.84
   3  11  20    4.71    0.88
  -3  11  20    3.70    0.66
   3 -11  20    4.32    0.74
  -3 -11  20    3.50    1.06
   3 -11  20    4.69    1.29
  -3 -11  20    6.36    0.73
   3  11  21    0.94    0.82
   3  11  21    0.91    0.81
   3 -11  21    1.20    1.22
  -3 -11  21    1.31    0.71
   3 -11  21    1.42    0.71
   3 -11  22   -0.89    0.71
  -3 -11  22    1.49    0.72
   3  11  22   -1.25    0.86
   3  11  22   -0.12    0.78
  -3 -11  23   -0.43    0.68
   3 -11  23    1.09    0.69
   3  11  23    0.86    0.76
  -3 -11  24    2.68    0.66
   3 -11  24    2.55    0.68
   3  11  24    2.54    0.72
  -3 -11  25    3.95    0.64
   3 -11  25    3.16    0.64
   3  11  25    3.54    0.69
  -3 -11  26    0.45    0.57
   3 -11  26   -0.28    0.59
   3  11  26    1.15    0.60
   3  11  27    1.21    0.54
  -3 -11  27    0.65    0.52
   3 -11  27    2.24    0.57
   3 -11  28    0.42    0.49
  -3 -11  28    1.71    0.48
   3 -11  29   -0.42    0.42
  -3 -11  29   -0.27    0.42
  -3  11 -29   -0.03    0.39
  -3 -11  30    0.63    0.35
   3 -11  30    1.73    0.37
   3 -11  31   -0.34    0.29
  -3 -11  31    0.24    0.28
   3 -12   0    4.36    1.03
  -3 -12   0    5.06    1.03
  -3 -12  -1   10.96    1.08
   3 -12  -1   10.41    1.08
   3 -12  -2   12.91    1.17
  -3 -12  -2    9.75    1.10
   3 -12   3    1.76    0.96
   3 -12  -3    2.07    0.96
  -3 -12  -3    0.34    0.94
  -3 -12   3    2.26    0.96
  -3 -12   4    7.43    1.05
  -3 -12  -4    8.81    1.07
   3 -12   4    8.46    1.07
   3 -12  -4    8.24    1.06
  -3 -12   5   13.22    1.11
  -3 -12  -5   13.93    1.11
   3 -12   5   13.72    1.14
   3 -12  -5   14.75    1.16
   3 -12   6    1.95    0.93
   3 -12  -6    0.83    0.92
  -3 -12   6    1.73    0.92
  -3 -12  -6    2.30    0.96
  -3  12  -7    3.46    0.59
   3  12   7    2.85    0.62
   3  12  -7    2.43    0.57
  -3 -12  -7    2.46    0.93
   3 -12  -7    3.38    0.90
   3 -12   7    3.55    0.89
  -3 -12   7    2.72    0.92
  -3  12  -8   10.48    0.65
   3  12   8    8.89    0.65
  -3 -12   8   10.20    1.06
  -3 -12  -8   12.72    1.11
   3 -12  -8   10.00    1.02
   3 -12   8   11.35    1.02
   3  12  -8    9.98    0.63
   3  12   9    0.94    0.64
  -3  12   9    0.85    0.61
   3  12  -9    1.14    0.58
  -3  12  -9    1.14    0.58
  -3 -12   9    1.18    0.90
  -3 -12  -9    0.48    0.92
   3 -12   9    1.62    0.90
   3 -12  -9    0.71    0.87
  -3  12 -10    4.57    0.62
   3  12 -10    4.78    0.64
  -3 -12  10    4.55    0.94
   3 -12 -10    4.23    0.89
  -3 -12 -10    3.43    0.96
   3 -12  10    5.29    0.93
   3  12  10    3.82    0.68
  -3  12  10    3.37    0.66
   3  12 -11    0.57    0.59
  -3  12 -11    0.65    0.60
   3 -12 -11    0.69    0.82
  -3 -12  11    0.51    0.83
  -3 -12 -11    0.85    0.85
   3 -12  11    0.36    0.78
   3  12  11    0.99    0.68
  -3  12  11   -0.02    0.65
   3  12 -12    3.32    0.63
  -3  12 -12    2.63    0.62
   3 -12 -12    2.64    0.82
   3 -12  12    2.48    0.81
  -3 -12 -12    2.28    0.86
  -3 -12  12    3.66    0.88
  -3  12  12    3.33    0.70
   3  12  12    2.56    0.69
   3 -12  13    0.74    0.74
  -3 -12  13    0.55    0.79
   3  12  13    0.11    0.74
  -3  12  13    0.00    0.66
  -3  12 -13    0.65    0.63
   3  12 -13   -0.10    0.63
   3 -12  13    0.06    1.17
  -3  12 -14   10.38    0.69
   3  12 -14   10.86    0.70
   3 -12  14    8.52    1.28
  -3  12  14   10.54    0.77
  -3 -12  15    1.69    0.62
   3 -12  15    0.55    0.66
   3  12 -15   -0.36    0.63
   3 -12  15    0.87    1.15
  -3  12  15    0.04    0.69
  -3  12  16    0.89    0.72
   3 -12  16    2.99    1.20
  -3 -12  16    3.52    0.68
   3 -12  16    2.65    0.70
   3  12  17    2.45    0.81
  -3  12  17    3.84    0.74
  -3 -12  17    4.47    1.22
  -3 -12  17    3.73    0.70
   3 -12  17    3.33    0.70
   3  12  18   -0.18    0.82
  -3 -12  18   -0.11    1.06
  -3 -12  18    1.25    0.71
   3 -12  18    0.70    0.68
   3  12  19   -0.35    0.83
  -3 -12  19   -0.19    0.99
  -3 -12  19    0.60    0.70
   3 -12  19    0.85    0.67
   3 -12  20    2.95    0.70
  -3 -12  20    4.21    0.73
   3  12  20    2.41    0.84
   3 -12  21    0.50    0.71
  -3 -12  21   -0.24    0.67
   3  12  21   -0.48    0.81
   3 -12  22    0.61    0.69
  -3 -12  22    0.82    0.66
   3  12  22    1.58    0.79
  -3 -12  23    0.36    0.64
   3  12  23    1.71    0.73
  -3 -12  24    1.76    0.61
   3 -12  24   -0.07    0.62
   3  12  24    0.53    0.70
   3 -12  25    0.67    0.58
  -3 -12  25    0.38    0.57
   3  12  25    0.55    0.62
   3 -12  26    1.85    0.55
  -3 -12  26    1.09    0.54
   3  12  26    1.28    0.57
   3 -12  27    0.67    0.49
  -3 -12  27    1.00    0.47
   3  12  27   -0.06    0.49
   3 -12  28   -0.63    0.44
  -3 -12  28    0.22    0.43
  -3  12 -29   -0.01    0.33
  -3 -12  29    0.28    0.36
   3 -12  29    0.58    0.39
  -3 -12  30    0.13    0.29
   3 -12  30    0.37    0.30
   3 -12  31   -0.02    0.18
  -3 -12  31    0.04    0.18
   3 -13   0   -0.85    1.07
  -3 -13   0   -0.34    0.98
   3  13   0    0.61    0.58
  -3  13   1    3.55    0.63
   3  13   1    3.00    0.59
   3  13  -1    3.26    0.62
   3 -13  -1    4.28    1.15
  -3 -13  -1    5.37    1.09
  -3  13   2   29.25    0.82
  -3  13  -2   29.36    0.83
   3  13   2   28.39    0.81
   3  13   2   28.89    0.78
  -3 -13  -2   29.50    1.45
   3 -13  -2   30.56    1.48
  -3  13  -3    3.58    0.64
  -3  13   3    3.22    0.64
   3  13   3    2.19    0.60
   3  13   3    2.96    0.59
   3  13  -3    3.07    0.63
   3 -13  -3    5.62    1.12
   3 -13   3    4.90    1.08
  -3 -13   3    3.88    1.08
  -3 -13  -3    3.32    1.11
  -3  13   4   16.97    0.73
  -3  13  -4   17.87    0.74
   3  13   4   17.07    0.73
   3  13  -4   16.45    0.73
   3  13   4   17.02    0.69
  -3 -13   4   16.81    1.26
  -3 -13  -4   16.92    1.23
   3 -13   4   17.65    1.30
   3 -13  -4   17.75    1.25
  -3  13  -5    5.59    0.67
  -3  13   5    6.61    0.65
   3  13   5    5.91    0.60
   3  13   5    5.67    0.68
   3  13  -5    5.92    0.65
   3 -13   5    5.54    1.06
  -3 -13  -5    7.13    1.14
  -3 -13   5    6.28    1.09
   3 -13  -5    6.39    1.10
  -3  13   6   49.08    0.96
  -3  13  -6   47.63    0.98
   3  13   6   49.05    0.90
   3  13   6   47.03    1.03
  -3 -13   6   47.26    1.64
  -3 -13  -6   48.76    1.67
   3 -13  -6   49.86    1.69
   3 -13   6   45.98    1.63
   3  13  -6   48.88    0.97
   3  13   7    1.73    0.65
   3  13   7    2.01    0.55
   3  13  -7    2.26    0.65
  -3  13   7    1.82    0.62
  -3  13  -7    2.05    0.65
  -3 -13   7    2.25    1.00
  -3 -13  -7    3.37    0.99
   3 -13  -7    2.96    1.02
   3 -13   7    2.41    1.01
   3  13   8    4.95    0.56
   3  13   8    4.48    0.71
   3  13  -8    4.35    0.67
  -3  13  -8    4.01    0.68
  -3  13   8    4.31    0.61
  -3 -13   8    3.53    1.04
  -3 -13  -8    4.13    1.03
   3 -13  -8    4.04    0.99
   3 -13   8    4.01    0.98
  -3  13   9    0.35    0.58
   3  13   9   -0.23    0.68
   3  13   9    0.89    0.52
   3  13  -9    0.80    0.66
  -3  13  -9    0.50    0.66
  -3 -13   9    0.82    0.92
  -3 -13  -9    0.11    0.92
   3 -13  -9   -0.19    0.93
   3 -13   9    1.15    0.93
  -3  13 -10    9.04    0.75
  -3  13  10    7.92    0.63
   3  13  10    7.01    0.78
   3  13 -10    7.95    0.73
  -3 -13 -10    7.86    1.02
   3 -13  10    7.39    1.01
   3 -13 -10    6.04    0.96
  -3 -13  10    7.15    1.04
  -3  13  11    4.04    0.59
   3  13 -11    2.92    0.71
  -3  13 -11    3.90    0.70
   3 -13 -11    2.55    0.92
  -3 -13  11    2.79    0.93
  -3 -13 -11    2.31    0.95
   3 -13  11    4.12    0.92
   3  13  11    3.45    0.79
  -3  13 -12    0.28    0.68
   3  13 -12   -0.04    0.69
   3 -13 -12    0.08    0.86
   3 -13  12    0.38    0.82
  -3 -13  12    0.49    0.82
  -3 -13 -12   -0.57    0.89
   3  13  12   -0.36    0.75
  -3 -13  13    3.50    0.87
   3 -13  13    3.64    0.84
   3  13  13    2.42    0.82
  -3  13 -13    4.36    0.72
   3  13 -13    4.08    0.70
   3 -13  13    3.05    1.29
   3  13 -14   11.89    0.77
  -3  13 -14   10.44    0.75
   3  13  14   11.73    0.92
   3 -13  14    8.94    1.41
   3 -13  15    2.33    1.22
  -3  13 -15    0.75    0.66
   3  13 -15    0.65    0.68
   3 -13  15    3.53    0.66
  -3 -13  15    3.39    0.72
   3  13 -16   11.40    0.73
   3 -13  16   11.79    1.38
   3 -13  16   12.59    0.77
  -3 -13  16   11.52    0.78
  -3 -13  17    2.07    0.71
   3 -13  17   -0.09    0.70
   3 -13  17    0.53    1.14
  -3 -13  17    0.65    1.12
   3  13  18   17.88    0.98
   3 -13  18   18.46    0.84
  -3 -13  18   18.49    0.81
  -3 -13  19    2.92    0.69
   3 -13  19    1.87    0.73
   3  13  19    1.20    0.85
   3 -13  20    1.35    0.71
  -3 -13  20    2.11    0.68
   3  13  20    2.14    0.82
   3 -13  21    1.32    0.68
  -3 -13  21    0.85    0.67
   3  13  21   -0.90    0.82
  -3 -13  22    2.35    0.65
   3 -13  22    0.53    0.64
   3  13  22    0.97    0.74
   3 -13  23    1.22    0.60
  -3 -13  23   -0.75    0.61
   3  13  23   -0.59    0.73
  -3 -13  24    0.60    0.55
   3 -13  24   -0.64    0.58
   3  13  24   -0.02    0.66
  -3 -13  25    1.23    0.51
   3 -13  25    1.09    0.55
   3 -13  26    0.44    0.48
  -3 -13  26    0.85    0.47
   3  13  26    0.45    0.52
  -3 -13  27    0.84    0.42
   3 -13  27    0.69    0.43
   3 -13  28    1.41    0.37
  -3 -13  28    1.26    0.37
  -3  13 -29    0.19    0.24
   3 -13  29   -0.03    0.28
  -3 -13  29   -0.08    0.28
  -3 -13  30    0.10    0.18
   3 -13  30    0.33    0.19
   3  14   0    1.75    0.67
   3 -14   0    3.20    1.19
  -3 -14   0    3.41    1.11
   3  14   1    1.44    0.68
   3  14  -1    1.35    0.66
  -3  14   1    1.88    0.70
   3 -14  -1    1.52    1.11
  -3 -14  -1    0.52    1.08
   3  14   2   38.05    0.93
  -3  14  -2   38.37    0.98
  -3  14   2   38.01    0.97
   3  14   2   36.11    0.95
  -3 -14  -2   38.72    1.65
   3 -14  -2   40.35    1.69
   3  14   3    3.23    0.68
   3  14   3    2.70    0.69
   3  14  -3    1.17    0.66
  -3  14  -3    2.65    0.70
  -3  14   3    3.03    0.72
   3 -14  -3    3.11    1.17
  -3 -14  -3    2.57    1.16
   3 -14   3    2.27    1.14
  -3 -14   3    2.01    1.08
  -3  14  -4    6.14    0.74
  -3  14   4    5.88    0.71
   3  14   4    5.63    0.67
   3  14   4    4.82    0.74
   3 -14  -4    4.53    1.21
   3 -14   4    6.42    1.19
  -3 -14   4    6.15    1.17
  -3 -14  -4    4.54    1.13
   3  14  -4    6.31    0.71
   3  14   5    1.48    0.71
  -3  14   5    1.00    0.68
   3  14   5    2.19    0.65
   3  14  -5    1.12    0.70
  -3  14  -5    1.84    0.72
  -3 -14   5    2.53    1.09
  -3 -14  -5    2.77    1.11
   3 -14  -5    2.53    1.11
   3 -14   5    2.53    1.11
  -3  14   6    6.02    0.71
  -3  14  -6    6.53    0.76
   3  14   6    6.08    0.77
  -3 -14  -6    5.77    1.16
   3 -14  -6    4.48    1.10
  -3 -14   6    7.01    1.16
   3 -14   6    7.17    1.18
   3  14  -6    5.76    0.73
   3  14   6    4.39    0.66
   3  14   7    0.31    0.73
   3  14   7    1.37    0.60
   3  14  -7    0.40    0.71
  -3  14   7    0.93    0.68
  -3  14  -7    0.52    0.71
  -3 -14   7   -0.26    1.04
  -3 -14  -7   -1.38    1.07
   3 -14  -7   -0.50    1.05
   3 -14   7   -0.17    1.08
  -3  14   8    0.26    0.64
   3  14   8   -0.32    0.77
   3  14  -8    0.29    0.72
  -3  14  -8    1.45    0.72
   3  14   8    0.77    0.59
  -3 -14  -8    1.22    1.04
   3 -14  -8    0.37    1.00
   3 -14   8   -0.06    1.00
  -3 -14   8    0.85    1.01
  -3  14  -9    6.68    0.77
  -3  14   9    7.82    0.68
   3  14   9    6.99    0.64
   3  14  -9    6.80    0.78
   3  14   9    6.22    0.81
   3 -14   9    7.95    1.10
  -3 -14   9    7.16    1.10
  -3 -14  -9    5.53    1.10
   3 -14  -9    6.00    1.11
   3  14 -10    7.31    0.79
  -3  14  10    7.36    0.67
  -3  14 -10    8.46    0.79
   3  14  10    8.10    0.87
   3 -14 -10    8.26    1.06
  -3 -14 -10    7.66    1.08
   3 -14  10    7.21    1.04
  -3 -14  10    8.08    1.08
  -3  14  11    0.24    0.61
   3  14 -11   -0.51    0.73
  -3  14 -11    0.73    0.75
   3  14  11   -0.84    0.84
  -3 -14  11    1.15    0.94
  -3 -14 -11    0.07    0.95
   3 -14 -11    0.98    0.95
   3 -14  11    0.79    0.90
   3  14  12    1.92    0.84
   3  14 -12    2.09    0.75
  -3  14 -12    2.50    0.76
   3 -14  12    2.14    1.23
  -3 -14  12    2.18    0.89
   3 -14  12    1.09    0.87
   3  14 -13    0.33    0.73
  -3  14 -13    0.08    0.72
   3 -14  13    1.04    1.21
   3  14  13    1.44    0.85
   3 -14  14    3.17    0.74
  -3 -14  14    4.66    0.71
   3  14  14    2.27    0.88
   3  14 -14    3.05    0.77
  -3  14 -14    4.12    0.72
   3 -14  14    3.30    1.24
   3 -14  15    1.25    1.13
  -3  14 -15    0.56    0.67
   3  14 -15    0.57    0.69
   3 -14  15    1.18    0.73
  -3 -14  15    2.94    0.70
   3 -14  16    4.55    1.25
   3  14 -16    4.21    0.71
  -3 -14  16    4.85    0.72
   3 -14  16    5.44    0.76
   3  14 -17    0.81    0.66
  -3 -14  17   -0.35    0.68
   3 -14  17   -0.94    0.73
  -3  14  17    1.77    0.53
  -3 -14  18    0.29    0.68
   3 -14  18    0.08    0.71
   3  14  18    0.57    0.86
   3 -14  19    0.33    0.67
  -3 -14  19    0.61    0.67
   3  14  19    1.08    0.84
  -3 -14  20    0.05    0.64
   3 -14  20   -1.19    0.69
   3 -14  21   -0.22    0.63
  -3 -14  21    0.08    0.62
   3 -14  22    1.30    0.61
  -3 -14  22    1.51    0.59
   3 -14  23    0.03    0.55
  -3 -14  23    0.44    0.54
   3  14  23    0.29    0.66
   3 -14  24   -0.53    0.52
  -3 -14  24    0.90    0.51
   3  14  24    0.23    0.60
   3 -14  25   -0.89    0.48
  -3 -14  25    0.91    0.45
   3 -14  26   -0.03    0.43
  -3 -14  26   -0.35    0.40
  -3 -14  27    0.92    0.33
   3 -14  27    0.39    0.35
  -3  14 -28    0.47    0.27
   3 -14  28   -0.45    0.28
  -3 -14  28    0.02    0.26
  -3 -15   0    1.27    1.16
   3 -15   0    0.58    1.17
   3  15   0    0.28    0.75
   3 -15  -1   16.93    1.44
  -3 -15  -1   15.89    1.40
   3  15  -1   17.36    0.85
  -3  15   1   17.34    0.87
   3  15   1   18.35    0.86
  -3 -15  -2    1.98    1.17
   3 -15  -2    1.86    1.19
  -3  15  -2    0.67    0.75
  -3  15   2    0.36    0.76
   3  15   2    0.47    0.72
   3  15   3   14.45    0.81
  -3  15  -3   15.33    0.86
  -3  15   3   15.53    0.87
  -3 -15   3   14.71    1.34
  -3 -15  -3   15.78    1.36
   3 -15   3   15.83    1.37
   3 -15  -3   14.81    1.36
  -3  15  -4   11.77    0.85
  -3  15   4   13.53    0.85
   3  15  -4   12.51    0.83
   3  15   4   11.75    0.78
  -3 -15   4   12.96    1.34
  -3 -15  -4   11.62    1.30
   3 -15  -4   11.55    1.31
   3 -15   4   13.06    1.34
   3  15  -5    9.72    0.82
  -3  15  -5    6.69    0.80
   3  15   5    7.31    0.75
   3  15   5    7.90    0.83
  -3 -15   5    6.40    1.19
  -3 -15  -5    7.17    1.24
   3 -15  -5    7.52    1.28
   3 -15   5    5.31    1.21
  -3  15   5    6.71    0.77
   3  15   6    0.73    0.79
   3  15  -6    0.95    0.78
  -3  15  -6    2.02    0.76
  -3  15   6    2.59    0.77
   3  15   6    0.76    0.70
  -3 -15   6    1.36    1.11
  -3 -15  -6    1.32    1.08
   3 -15  -6    1.08    1.09
   3 -15   6    1.42    1.12
  -3  15  -7    5.69    0.81
   3  15   7    6.84    0.72
  -3  15   7    6.09    0.76
   3  15   7    7.34    0.87
   3  15  -7    4.45    0.80
  -3 -15   7    4.56    1.14
  -3 -15  -7    4.94    1.14
   3 -15  -7    5.89    1.18
   3 -15   7    5.30    1.12
  -3  15   8    0.41    0.70
   3  15   8    3.54    0.88
   3  15  -8    2.92    0.82
   3  15   8    1.28    0.66
  -3  15  -8    0.38    0.78
  -3 -15   8    1.13    1.06
  -3 -15  -8    0.47    1.08
   3 -15  -8    1.49    1.09
   3 -15   8    0.78    1.04
  -3  15   9    6.19    0.74
   3  15   9    5.35    0.66
  -3  15  -9    7.52    0.84
   3  15  -9    6.77    0.84
   3  15   9    5.50    0.89
  -3 -15   9    5.62    1.11
  -3 -15  -9    4.68    1.11
   3 -15  -9    5.13    1.13
   3 -15   9    5.15    1.09
  -3  15  10    0.26    0.68
   3  15  10    0.40    0.87
  -3  15 -10    0.30    0.79
   3  15 -10   -0.82    0.80
   3  15  10    0.46    0.59
  -3 -15 -10    0.86    0.99
   3 -15 -10    1.53    0.99
   3 -15  10    0.78    0.97
  -3 -15  10    0.85    0.97
   3  15 -11   11.58    0.86
  -3  15 -11   12.54    0.86
   3 -15 -11   10.39    1.08
   3 -15  11   10.49    1.09
  -3 -15 -11    8.80    1.07
  -3 -15  11   11.40    1.11
   3  15  11   10.84    0.98
  -3 -15  12   -0.17    0.90
   3 -15  12    1.92    0.87
   3  15  12    2.29    0.90
   3  15 -12    3.40    0.81
  -3  15 -12    2.08    0.78
   3 -15  12    0.56    1.19
  -3  15 -13    4.81    0.79
   3  15  13    4.88    0.93
   3  15 -13    5.12    0.80
   3 -15  13    3.20    1.28
   3 -15  14    0.05    0.73
  -3  15 -14   -0.75    0.73
   3  15  14   -1.22    0.92
   3  15 -14   -1.45    0.76
   3 -15  14    1.15    1.09
  -3  15 -15   10.20    0.76
   3  15 -15   11.35    0.82
   3  15  15   11.33    0.98
  -3 -15  15   13.76    0.80
   3 -15  15   13.09    0.83
   3  15 -16   13.97    0.79
  -3  15 -16   13.16    0.74
  -3 -15  16   15.63    0.80
   3 -15  16   14.25    0.82
   3 -15  17    0.86    0.70
  -3 -15  17    1.85    0.67
   3  15 -17    1.45    0.66
  -3 -15  18    2.32    0.67
   3 -15  18    1.15    0.66
  -3 -15  19    0.79    0.63
   3 -15  19    2.37    0.65
   3  15  19    1.21    0.80
   3 -15  20   -0.18    0.61
   3 -15  21   -0.34    0.59
  -3 -15  21    1.34    0.57
   3  15  21    1.75    0.74
   3 -15  22    1.39    0.55
  -3 -15  22   -0.39    0.53
   3  15  22    0.36    0.65
  -3 -15  23    4.09    0.51
   3 -15  23    2.75    0.51
  -3 -15  24    0.25    0.44
   3 -15  24    0.26    0.46
   3 -15  25    0.16    0.40
  -3 -15  25    1.06    0.40
  -3 -15  26   -0.07    0.33
   3 -15  26   -0.31    0.34
  -3  15 -27    1.15    0.27
   3 -15  27    1.47    0.25
  -3 -15  27    1.02    0.24
   3  16   0    1.51    0.82
  -3 -16   0    2.51    1.22
   3 -16   0    3.14    1.27
   3  16   1    1.24    0.81
  -3  16   1    1.84    0.85
   3  16  -1    0.35    0.84
  -3 -16  -1   -1.48    1.20
   3 -16  -1   -1.41    1.22
  -3  16  -2   13.72    0.92
   3  16   2   13.25    0.87
  -3  16   2   13.31    0.92
   3 -16  -2   13.71    1.41
  -3 -16  -2   13.61    1.38
  -3  16   3    3.03    0.84
  -3  16  -3    1.87    0.85
   3  16   3    2.25    0.81
  -3 -16   3    2.16    1.18
  -3 -16  -3    1.76    1.18
   3 -16  -3    1.51    1.20
   3 -16   3    2.20    1.20
   3  16  -4    4.15    0.87
  -3  16  -4    2.52    0.86
  -3  16   4    2.41    0.82
   3  16   4    1.29    0.79
   3 -16   4    2.21    1.21
  -3 -16   4    3.08    1.19
  -3 -16  -4    2.64    1.19
   3 -16  -4    2.90    1.23
   3  16  -5   -1.42    0.84
  -3  16  -5   -0.78    0.84
   3  16   5   -0.40    0.76
  -3  16   5    0.93    0.81
  -3 -16   5   -0.64    1.10
  -3 -16  -5    0.14    1.13
   3 -16  -5    0.16    1.13
   3 -16   5   -0.21    1.12
   3  16  -6    4.61    0.88
  -3  16  -6    2.40    0.85
   3  16   6    3.25    0.78
  -3  16   6    3.04    0.80
  -3 -16   6    2.54    1.11
  -3 -16  -6    3.78    1.15
   3 -16  -6    2.24    1.17
   3 -16   6    2.15    1.10
   3  16  -7    1.72    0.85
   3  16   7    1.76    0.70
  -3  16  -7    1.02    0.84
  -3  16   7    0.71    0.78
  -3 -16   7    0.07    1.06
  -3 -16  -7    0.68    1.08
   3 -16  -7    1.30    1.11
   3 -16   7   -0.17    1.05
  -3  16   8   -0.29    0.75
   3  16   8    1.27    0.90
  -3  16  -8   -0.24    0.85
   3  16   8    0.30    0.68
   3  16  -8    0.55    0.84
  -3 -16   8    1.57    1.05
  -3 -16  -8    0.83    1.02
   3 -16   8    1.70    1.07
   3 -16  -8    0.27    1.03
  -3  16   9    0.48    0.74
   3  16   9   -0.02    0.88
   3  16  -9    0.90    0.84
   3  16   9    1.54    0.66
  -3  16  -9    0.82    0.83
   3 -16  -9   -0.18    0.99
  -3 -16   9    1.54    0.99
  -3 -16  -9   -0.14    0.98
   3 -16   9    0.65    0.99
   3  16  10    4.55    0.64
   3  16  10    4.45    0.95
  -3 -16 -10    3.43    0.98
   3 -16 -10    2.95    0.97
  -3  16 -10    3.38    0.83
   3  16 -10    4.62    0.87
   3  16 -11    1.72    0.83
  -3  16 -11    1.56    0.81
   3  16  11    1.02    0.91
   3  16 -12    0.49    0.81
   3  16  12   -1.63    0.95
  -3  16 -12   -0.05    0.79
   3  16  13    2.41    0.91
   3  16 -13   -0.11    0.81
  -3 -16  13   -0.07    0.73
   3 -16  13    0.48    0.72
  -3  16 -13    0.55    0.78
   3  16  14    7.54    0.94
   3 -16  14    8.66    0.77
  -3 -16  14    6.60    0.75
   3  16 -14    9.12    0.84
  -3  16 -14    7.90    0.79
   3  16  15   -0.08    0.91
  -3  16 -15   -0.08    0.69
   3  16 -15    0.69    0.72
  -3 -16  15    0.65    0.68
   3 -16  15    0.18    0.71
  -3 -16  16    4.24    0.67
   3  16 -16    3.99    0.70
   3 -16  16    2.37    0.69
  -3  16  16    4.04    0.57
  -3  16 -16    4.04    0.64
   3 -16  17   -0.69    0.64
   3  16 -17    0.75    0.61
  -3 -16  18   -1.09    0.62
   3 -16  18    0.25    0.63
   3 -16  19    0.21    0.58
  -3 -16  19    0.43    0.59
  -3 -16  20   -0.20    0.54
   3 -16  20    2.13    0.56
   3 -16  21    1.83    0.53
  -3 -16  21    0.89    0.49
  -3 -16  22    0.29    0.45
  -3 -16  23   -0.59    0.42
   3 -16  23   -0.69    0.42
   3 -16  24    0.53    0.36
  -3 -16  24    0.94    0.36
   3 -16  25    0.39    0.31
  -3 -16  25   -0.10    0.28
  -3  16 -26    0.32    0.23
  -3 -16  26    0.22    0.20
   3 -16  26    0.46    0.20
  -3  17   0   -1.19    0.88
   3  17   0    0.65    0.87
  -3 -17   0    1.76    1.20
   3 -17   0    1.76    1.24
   3 -17  -1   25.16    1.66
  -3 -17  -1   21.54    1.56
   3  17   1   23.80    1.00
  -3  17   1   22.92    1.03
   3  17  -1   23.01    1.02
  -3 -17  -2    4.75    1.25
   3 -17  -2    7.35    1.34
  -3  17   2    5.39    0.90
   3  17   2    6.52    0.88
   3 -17  -3   18.10    1.49
   3 -17   3   17.41    1.46
  -3 -17  -3   16.15    1.43
  -3 -17   3   17.37    1.44
  -3  17   3   17.12    0.96
   3  17   3   18.85    0.94
  -3  17  -3   16.32    0.96
  -3  17  -4    6.72    0.91
   3  17   4    6.65    0.85
  -3 -17   4    5.71    1.20
  -3 -17  -4    6.12    1.23
   3 -17  -4    6.89    1.28
   3 -17   4    7.12    1.23
   3  17  -4    9.14    0.92
  -3  17   4    6.06    0.88
  -3 -17   5   13.28    1.33
  -3 -17  -5   13.93    1.35
   3 -17   5   13.39    1.37
   3 -17  -5   15.37    1.41
  -3  17   5   15.62    0.94
   3  17  -5   15.98    0.97
   3  17   5   16.13    0.90
  -3  17  -5   15.81    0.97
   3  17   6    0.64    0.77
  -3  17  -6   -1.03    0.88
   3  17  -6    0.46    0.85
  -3  17   6   -0.08    0.82
  -3  17  -7    5.92    0.89
   3  17   7    4.71    0.76
  -3  17   7    3.86    0.79
  -3  17  -8    3.08    0.85
   3  17   8    2.69    0.71
   3  17  -8    2.40    0.89
  -3  17   8    2.43    0.77
   3  17   9    7.07    0.70
  -3  17  -9    8.23    0.89
   3  17 -10    4.83    0.87
  -3  17 -10    3.40    0.85
   3  17  10    3.77    0.64
  -3  17 -11   12.55    0.89
   3  17 -11   13.62    0.94
   3  17 -12    2.91    0.84
  -3  17 -12   -0.59    0.80
  -3 -17  13    9.86    0.75
   3 -17  13    7.48    0.75
   3  17 -13    8.77    0.85
  -3  17 -13    7.32    0.80
   3  17 -14    3.11    0.76
  -3 -17  14    5.51    0.70
  -3  17 -14    4.09    0.72
   3 -17  15   13.82    0.74
  -3 -17  15   13.17    0.72
  -3  17  15   12.69    0.64
   3  17 -15   13.50    0.76
   3  17 -16    4.07    0.65
   3 -17  16    4.77    0.63
  -3 -17  16    5.50    0.63
   3  17 -17    2.12    0.56
   3 -17  17    3.05    0.60
  -3 -17  17    2.10    0.59
  -3 -17  18   -0.40    0.54
   3 -17  18    1.30    0.55
  -3 -17  19    2.22    0.52
   3 -17  19    3.49    0.55
  -3 -17  20    0.71    0.46
   3 -17  20   -0.55    0.48
   3 -17  21    0.91    0.44
  -3 -17  21    0.32    0.41
  -3 -17  22    1.23    0.36
   3 -17  22    1.65    0.39
   3 -17  23    1.25    0.31
  -3 -17  23    1.37    0.32
  -3 -17  24    0.50    0.24
   3 -17  24    0.09    0.24
  -3  17 -25    0.35    0.19
  -3  18   0   -0.09    0.87
   3  18   0   -1.33    0.89
  -3  18   1    2.72    0.88
   3  18  -1    2.16    0.89
   3  18   1    3.52    0.87
  -3  18   2    0.59    0.84
   3  18   2    0.79    0.86
  -3  18   3    1.43    0.84
   3  18   3    4.24    0.84
  -3  18  -3    3.86    0.88
  -3  18   4    1.88    0.83
   3  18  -4    0.55    0.88
  -3  18  -4    4.04    0.86
   3  18   4    4.34    0.82
  -3  18  -5    1.66    0.88
  -3  18   5    1.97    0.82
   3  18   5    1.80    0.78
   3  18  -5    1.37    0.88
   3  18   6    5.46    0.77
  -3  18   6    3.72    0.81
  -3  18  -6    3.75    0.87
   3  18  -6    4.29    0.89
  -3  18   7   -0.42    0.75
  -3  18  -7    0.13    0.86
   3  18   7    1.73    0.72
   3  18  -7    2.95    0.88
  -3  18  -8    4.08    0.86
   3  18  -8    5.70    0.89
   3  18   8    4.01    0.71
  -3  18  -9    3.36    0.84
   3  18   9    2.15    0.64
   3  18  -9    3.00    0.87
  -3  18 -10    0.52    0.80
   3  18 -10    0.81    0.84
   3  18 -11   -0.99    0.81
  -3  18 -12    2.09    0.74
   3 -18  12    2.40    0.68
  -3 -18  12    0.74    0.64
   3  18 -12    2.39    0.77
  -3  18 -13    3.47    0.70
  -3 -18  13    4.62    0.65
   3 -18  13    4.87    0.67
   3  18 -13    3.57    0.74
  -3  18  14    1.06    0.56
  -3 -18  14    1.47    0.59
   3 -18  14   -0.12    0.61
   3  18 -14    0.49    0.66
   3 -18  15    0.64    0.58
  -3 -18  15    0.90    0.56
   3  18 -15    0.83    0.60
   3 -18  16    1.51    0.56
  -3 -18  16    1.16    0.53
   3  18 -16    1.28    0.54
  -3 -18  17    1.74    0.51
   3 -18  17    1.87    0.52
   3  18 -17    1.65    0.46
   3 -18  18    1.14    0.50
  -3 -18  18    1.02    0.45
   3 -18  19   -0.09    0.43
  -3 -18  19   -0.45    0.40
  -3 -18  20    0.75    0.38
   3 -18  20    0.56    0.38
   3 -18  21    0.68    0.33
  -3 -18  21   -0.05    0.30
  -3 -18  22    0.41    0.25
   3 -18  22   -0.20    0.25
  -3  19   0   -0.91    0.86
   3  19   0    0.29    0.82
  -3  19   1    8.59    0.86
   3  19  -1   11.17    0.89
   3  19   1    8.82    0.86
  -3  19   2    8.72    0.87
   3  19   2    8.13    0.85
  -3  19   3    5.97    0.84
   3  19   3    5.76    0.80
   3  19  -4    9.84    0.90
   3  19   4    8.12    0.80
  -3  19   4    8.24    0.84
  -3  19  -5    1.05    0.82
  -3  19   5    2.19    0.76
   3  19  -5    0.18    0.86
   3  19   5    0.23    0.73
  -3  19  -6    0.83    0.78
   3  19  -6    2.08    0.82
   3  19   6    1.04    0.71
  -3  19  -7    0.88    0.79
   3  19   7    1.35    0.67
   3  19  -7   -0.33    0.80
  -3  19  -8    3.97    0.80
   3  19   8    4.59    0.64
   3  19  -8    5.74    0.83
  -3  19  -9    1.87    0.76
   3  19  -9    0.50    0.77
  -3  19 -10    3.09    0.74
   3  19 -10    3.66    0.75
  -3  19 -11    5.26    0.71
   3 -19  11    6.09    0.63
  -3 -19  11    5.26    0.60
   3  19 -11    4.10    0.75
   3 -19  12    3.72    0.59
  -3 -19  12    2.29    0.56
   3  19 -12    3.34    0.69
   3  19 -13    4.01    0.64
  -3  19  13    2.07    0.52
   3 -19  13    3.45    0.58
  -3 -19  13    2.98    0.56
   3  19 -14    3.27    0.59
  -3 -19  14    4.13    0.53
   3  19 -15    2.69    0.51
   3 -19  15    3.20    0.50
  -3 -19  15    3.96    0.50
   3  19 -16    0.26    0.42
  -3 -19  16   -0.47    0.43
   3 -19  16    0.29    0.45
   3 -19  17    1.44    0.42
  -3 -19  17    2.16    0.39
   3 -19  18    0.07    0.37
  -3 -19  18    0.33    0.34
  -3 -19  19    0.27    0.29
   3 -19  19    0.73    0.31
   3 -19  20    0.42    0.23
  -3 -19  20    0.70    0.24
  -3  20   0   -1.06    0.79
   3  20   0    0.77    0.76
  -3  20   1    1.06    0.74
   3  20   1    0.08    0.74
   3  20  -1    2.15    0.76
  -3  20   2    3.37    0.76
   3  20   2    3.72    0.75
  -3  20  -3   -1.43    0.81
   3  20   3    1.55    0.70
  -3  20  -4    1.85    0.78
   3  20   4    0.70    0.68
  -3  20  -5    0.34    0.73
   3  20   5    0.74    0.65
   3  20  -5    2.32    0.75
   3  20  -6   10.16    0.80
  -3  20  -6    9.83    0.80
   3  20   6   11.84    0.67
  -3  20  -7    0.35    0.70
   3  20  -7    0.39    0.73
  -3  20  -8   -0.61    0.70
   3  20  -8    2.42    0.70
  -3 -20   9    1.14    0.54
   3 -20   9    0.55    0.55
   3 -20  10    2.60    0.54
  -3 -20  10    2.01    0.52
   3  20 -10    2.54    0.66
[truncated: 979,772 more chars]
